# Supplementary material for: Heterodimeric protein complex identification by naïve Bayes classifiers
Source: BMC Bioinformatics. 2013 Dec 3;14:347. doi: 10.1186/1471-2105-14-347 (PMC4219333; doi:10.1186/1471-2105-14-347)
Supplement: Additional file 1 — Main output file. This file is the main output file of our tool, which contains results of the five-fold cross-validation and the evaluation of the five trained classifiers with all PPIs of WI-PHI. [file 1471-2105-14-347-S1.txt]

# All PPIs' prediction (not cross-validation)
# approximate matching (mean and sd):
approx:#clusters:	298.0000	17.7989
approx:Npc	156.0000	6.2290
approx:Nkc	78.4000	3.6111
approx:Precision	0.5244	0.0200
approx:Recall	0.4558	0.0210
approx:F-measure	0.4869	0.0074

# exact matching (mean and sd):
exact:#clusters:	298.0000	17.7989
exact:Npc	78.4000	3.6111
exact:Nkc	78.4000	3.6111
exact:Precision	0.2634	0.0070
exact:Recall	0.4558	0.0210
exact:F-measure	0.3336	0.0070


5-fold cross validation result:
# K-L divergence (Mean, SD, and the divergences in folds):
SemanticSim.MF.DiffToMax	0.8155	(0.0975)	0.8002	0.6631	0.8337	0.9291	0.8515	
RandomWalkProximity.Score	1.3578	(0.0486)	1.3766	1.3117	1.3401	1.4334	1.3270	
SemanticSim.BP.Rank	1.5848	(0.0568)	1.6473	1.5265	1.6042	1.5232	1.6228	
SemanticSim.BP.DiffToMax	1.1354	(0.0616)	1.1019	1.0642	1.1514	1.1310	1.2287	
RandomWalkProximity.Rank	1.2137	(0.0504)	1.2744	1.1677	1.1856	1.1786	1.2621	
PPIWeight.Score	1.9394	(0.1248)	1.9947	2.1234	1.8839	1.8989	1.7958	
PPIWeight.DiffToMax	1.6419	(0.0925)	1.7803	1.6944	1.5722	1.5744	1.5882	

# Cross-validation performance statistics (sums over folds):
(TP, FN, TN, FP) = (98, 54, 1498, 22)

# (TP, FN, TN, FP) of each fold:
Fold=1:	15	16	299	5
Fold=2:	22	9	299	5
Fold=3:	25	5	298	6
Fold=4:	18	12	300	4
Fold=5:	18	12	302	2

# Cross-validation performance measures (mean, SD, sources):
cv:Precision	0.8179	(0.0536)	0.7500	0.8148	0.8065	0.8182	0.9000	
cv:Recall	0.6454	(0.1320)	0.4839	0.7097	0.8333	0.6000	0.6000	
cv:F-measure	0.7158	(0.0858)	0.5882	0.7586	0.8197	0.6923	0.7200	


# Prediction consistency of positive examples over all folds (#true=frequency):
{0=48, 1=4, 2=0, 3=3, 4=0, 5=97}
ratio:	0.3158	0.0263	0.0000	0.0197	0.0000	0.6382	
# Prediction consistency of negative examples over all folds (#true=frequency):
{0=14, 1=5, 2=2, 3=2, 4=3, 5=1494}
ratio:	0.0092	0.0033	0.0013	0.0013	0.0020	0.9829	


# Details of predictions of positive and negative examples:
# The columns in the next tables correspond to:
PPIWeight.Score	PPIWeight.DiffToMax	RandomWalkProximity.Rank	RandomWalkProximity.Score	SemanticSim.BP.Rank	SemanticSim.BP.DiffToMax	SemanticSim.MF.DiffToMax	'class LLR'	'normalized LLR'

# 152 positive examples:

1:
YER151C
UBP3
chr5:472424-469686
Ubiquitin-specific protease involved in transport and osmotic response; interacts with Bre5p to co-regulate anterograde and retrograde transport between the ER and Golgi; involved in transcription elongation in response to osmostress through phosphorylation at Ser695 by Hog1p; inhibitor of gene silencing; cleaves ubiquitin fusions but not polyubiquitin; also has mRNA binding activity; protein abundance increases in response to DNA replication stress
YNR051C
BRE5
chr14:718327-716780
Ubiquitin protease cofactor; forms deubiquitination complex with Ubp3p that coregulates anterograde and retrograde transport between the endoplasmic reticulum and Golgi compartments; null is sensitive to brefeldin A

#True: 5
Fea.Sc	79.4903	39.4903	0.0000	0.0953	0.0000	0.7275	-2.0031	
TP:	3.2778	5.2320	2.3417	3.2171	3.5713	3.9411	-1.5085	-2.3026	2.2212
TP:	2.7471	4.4335	2.3698	2.9295	3.6534	4.0281	-1.4060	-2.3026	2.0566
TP:	2.8647	5.2244	2.3465	3.1450	4.0479	4.5313	-1.4231	-2.3026	2.3043
TP:	2.9825	5.3198	2.2547	3.7869	3.5280	3.7328	-2.0198	-2.3026	2.1603
TP:	2.7395	5.0013	2.3829	2.9909	3.7328	4.0205	-1.4017	-2.3026	2.1454

2:
YDL013W
SLX5
chr4:429067-430926
Subunit of the Slx5-Slx8 SUMO-targeted ubiquitin ligase (STUbL) complex, stimulated by SUMO-modified substrates; contains a RING domain and two SIMs (SUMO-interacting motifs); forms SUMO-dependent nuclear foci, including DNA repair centers
YER116C
SLX8
chr5:396172-395348
Subunit of Slx5-Slx8 SUMO-targeted ubiquitin ligase (STUbL) complex; stimulated by prior attachment of SUMO to the substrate; contains a C-terminal RING domain; forms nuclear foci upon DNA replication stress

#True: 5
Fea.Sc	39.9306	13.2255	0.0000	0.0819	1.0000	0.0000	0.2065	
TP:	1.4479	3.5973	2.3417	3.2171	2.4775	1.0280	0.7619	-2.3026	1.5711
TP:	1.5897	2.0855	2.3698	2.3233	2.4775	1.0936	0.5454	-2.3026	1.2728
TP:	1.6291	3.4525	2.3465	3.1450	2.2287	1.0262	0.5491	-2.3026	1.5093
TP:	1.4279	3.2403	2.2547	3.7869	2.4699	1.5291	0.6691	-2.3026	1.6344
TP:	1.6070	3.5897	2.3829	2.9909	2.1546	0.9929	0.5811	-2.3026	1.4996

3:
YER148W
SPT15
chr5:465303-466025
TATA-binding protein; general transcription factor that interacts with other factors to form the preinitiation complex at promoters, essential for viability
YPL082C
MOT1
chr16:404083-398480
Essential protein involved in regulation of transcription; removes Spt15p (TBP) from DNA via its C-terminal ATPase activity, forms a complex with TBP that binds TATA DNA with high affinity but with altered specificity; the Mot1p-Spt15p-DNA ternary complex contains unbent DNA

#True: 0
Fea.Sc	68.1913	-27.3733	8.0000	0.0260	9.0000	-0.9988	-0.4945	
FN:	2.9703	-0.8846	0.0768	0.7148	-1.4599	-1.0024	-0.0225	-2.3026	-0.2387
FN:	4.2732	-0.6694	0.5316	0.5941	-1.3463	-0.7392	0.3492	-2.3026	0.0863
FN:	2.7548	-0.6212	0.4370	0.8424	-1.2696	-0.6271	0.5240	-2.3026	-0.0328
FN:	3.0497	-0.7216	-0.0400	0.7038	-1.3906	-0.9389	0.4219	-2.3026	-0.1523
FN:	2.7993	-0.4824	0.1493	0.6993	-1.4951	-0.7502	0.4522	-2.3026	-0.1163

4:
YOL124C
TRM11
chr15:86757-85456
Catalytic subunit of an adoMet-dependent tRNA methyltransferase complex (Trm11p-Trm112p), required for the methylation of the guanosine nucleotide at position 10 (m2G10) in tRNAs; contains a THUMP domain and a methyltransferase domain
YNR046W
TRM112
chr14:707788-708195
Protein involved in methylation of tRNA, rRNA, and translation factors; also involved in ribosome biogenesis; subunit of tRNA methyltransferase (MTase) complexes in combination with Trm9p and Trm11p; interacts with and stabilizes 18S rRNA methyltransferase Bud23p; subunit of complex with Mtq2p that methylates Sup45p (eRF1) in the ternary complex eRF1-eRF3-GTP; relative distribution to the nucleus increases upon DNA replication stress

#True: 5
Fea.Sc	37.3593	16.3635	0.0000	0.1005	3.0000	-0.0004	0.7010	
TP:	1.4479	3.5973	2.3417	3.2171	2.2363	1.0280	2.3698	-2.3026	1.7419
TP:	1.5897	2.0855	2.3698	2.9295	1.9486	1.0936	2.8425	-2.3026	1.5696
TP:	1.6291	3.4525	2.3465	3.1450	2.2287	1.0262	3.1042	-2.3026	1.8287
TP:	1.4279	3.2403	2.2547	3.7869	2.4110	1.5291	2.9219	-2.3026	1.9086
TP:	1.6070	3.5897	2.3829	2.9909	2.3240	0.9929	2.9219	-2.3026	1.8133

5:
YER133W
GLC7
chr5:432495-433958
Type 1 serine/threonine protein phosphatase catalytic subunit; involved in various processes including glycogen metabolism, sporulation, mitosis; accumulates at mating projections by interaction with Afr1p; interacts with many regulatory subunits; involved in regulation of the nucleocytoplasmic shuttling of Hxk2p; import into nucleus is inhibited during spindle assembly checkpoint arrest
YBR045C
GIP1
chr2:330092-328173
Meiosis-specific regulatory subunit of the Glc7p protein phosphatase; regulates spore wall formation and septin organization, required for expression of some late meiotic genes and for normal localization of Glc7p

#True: 0
Fea.Sc	27.6720	-56.0622	4.0000	0.0404	9.0000	-0.7914	-0.9516	
FN:	0.5198	-1.0748	0.5017	0.7148	-1.4599	-0.3692	0.2565	-2.3026	-0.4017
FN:	0.5724	-1.3226	0.9370	1.1637	-1.3463	-0.6202	0.2310	-2.3026	-0.3359
FN:	0.6725	-0.9963	0.8116	0.8424	-1.2696	-0.6672	0.2282	-2.3026	-0.3351
FN:	0.6665	-1.0794	1.0586	0.7038	-1.3906	-0.4103	0.3846	-2.3026	-0.2962
FN:	0.6417	-1.2433	0.9602	0.6993	-1.4951	-0.5382	0.1746	-2.3026	-0.3879

6:
YPL147W
PXA1
chr16:273255-275867
Subunit of a heterodimeric peroxisomal ATP-binding cassette transporter complex (Pxa1p-Pxa2p), required for import of long-chain fatty acids into peroxisomes; similarity to human adrenoleukodystrophy transporter ABCD1 and ABCD2 and ALD-related proteins; mutations in ABCD1 cause X-linked adrenoleukodystrophy (X-ALD), a peroxisomal disorder
YKL188C
PXA2
chr11:88786-86225
Subunit of a heterodimeric peroxisomal ATP-binding cassette transporter complex (Pxa1p-Pxa2p), required for import of long-chain fatty acids into peroxisomes; similarity to human adrenoleukodystrophy transporter ABCD1 and ABCD2 and ALD-related proteins; mutations in ABCD1 cause X-linked adrenoleukodystrophy (X-ALD), a peroxisomal disorder

#True: 5
Fea.Sc	20.0000	-29.1647	1.0000	0.0602	0.0000	0.4566	0.3588	
TP:	0.5198	-0.8846	2.1379	1.5432	3.5713	3.9411	2.3698	-2.3026	1.3620
TP:	0.5724	-0.6694	1.8151	1.5081	3.6534	4.0281	2.8425	-2.3026	1.4309
TP:	0.6725	-0.6212	1.9511	1.6327	4.0479	4.5313	3.1042	-2.3026	1.6270
TP:	0.6665	-0.7216	1.8922	1.5684	3.5280	3.7328	2.9219	-2.3026	1.4107
TP:	0.6417	-0.4824	1.8367	1.4264	3.7328	4.0205	2.9219	-2.3026	1.4744

7:
YPL055C
LGE1
chr16:454990-453992
Protein of unknown function; null mutant forms abnormally large cells, and homozygous diploid null mutant displays delayed premeiotic DNA synthesis and reduced efficiency of meiotic nuclear division
YDL074C
BRE1
chr4:326149-324047
E3 ubiquitin ligase; forms heterodimer with Rad6p to monoubiquinate histone H2B-K123, which is required for the subsequent methylation of histone H3-K4 and H3-K79; required for DSBR, transcription, silencing, and checkpoint control

#True: 1
Fea.Sc	31.3306	6.7439	1.0000	0.0720	3.0000	-0.9101	-2.0020	
FN:	0.5198	0.0723	2.1379	1.8308	2.2363	-1.0024	-1.5085	-2.3026	0.2480
TP:	1.5897	2.0855	1.8151	2.3233	1.9486	-0.7392	-1.4060	-2.3026	0.6643
FN:	0.6725	0.1668	1.9511	2.0346	2.2287	-0.6271	-1.4231	-2.3026	0.3376
FN:	0.6665	0.1726	1.8922	2.0464	2.4110	-0.9389	-2.0198	-2.3026	0.2409
FN:	0.6417	0.0250	1.8367	2.2287	2.3240	-0.7502	-1.4017	-2.3026	0.3252

8:
YPL050C
MNN9
chr16:461966-460779
Subunit of Golgi mannosyltransferase complex; this complex mediates elongation of the polysaccharide mannan backbone; forms a separate complex with Van1p that is also involved in backbone elongation; this complex also contains Anp1p, Mnn10p, Mnn11p, and Hoc1p
YML115C
VAN1
chr13:41794-40187
Component of the mannan polymerase I; complex contains Van1p and Mnn9p and is involved in the first steps of mannan synthesis; mutants are vanadate-resistant

#True: 0
Fea.Sc	29.5343	-38.6320	5.0000	0.0331	4.0000	0.0000	0.0000	
FN:	0.5198	-0.8846	0.6269	0.7148	1.4479	1.0280	0.7619	-2.3026	0.2390
FN:	0.5724	-0.6694	1.0424	0.5941	1.1377	1.0936	0.5454	-2.3026	0.2517
FN:	0.6725	-0.6212	1.0348	0.8424	0.8424	1.0262	0.5491	-2.3026	0.2555
FN:	0.6665	-0.7216	0.4370	0.7038	1.1991	1.5291	0.6691	-2.3026	0.2726
FN:	0.6417	-0.4824	0.6193	0.6993	1.1991	0.9929	0.5811	-2.3026	0.2436

9:
YML051W
GAL80
chr13:171594-172901
Transcriptional regulator involved in the repression of GAL genes in the absence of galactose; inhibits transcriptional activation by Gal4p; inhibition relieved by Gal3p or Gal1p binding
YDR009W
GAL3
chr4:463434-464996
Transcriptional regulator; involved in activation of the GAL genes in response to galactose; forms a complex with Gal80p to relieve Gal80p inhibition of Gal4p; binds galactose and ATP but does not have galactokinase activity; GAL3 has a paralog, GAL1, that arose from the whole genome duplication

#True: 0
Fea.Sc	40.0000	0.0000	3.0000	0.0428	6.0000	-0.9643	-0.8521	
FN:	1.4479	0.0723	0.1569	1.5432	1.1377	-1.0024	0.2565	-2.3026	0.1637
FN:	1.5897	2.0855	0.7810	1.1637	0.5781	-0.7392	0.2310	-2.3026	0.4234
FN:	1.6291	0.1668	0.9602	1.6327	1.2842	-0.6271	0.2282	-2.3026	0.3714
FN:	1.4279	0.1726	1.0586	1.5684	1.1789	-0.9389	0.3846	-2.3026	0.3187
FN:	1.6070	0.0250	0.7818	1.4264	1.0760	-0.7502	0.1746	-2.3026	0.2547

10:
YOL072W
THP1
chr15:194970-196337
Nuclear pore-associated protein; component of TREX-2 complex (Sac3p-Thp1p-Sus1p-Cdc31p) involved in transcription elongation and mRNA export from the nucleus; involved in post-transcriptional tethering of active genes to the nuclear periphery and to non-nascent mRNP; contains a PAM domain implicated in protein-protein binding
YDR159W
SAC3
chr4:771877-775782
Nuclear pore-associated protein; required for biogenesis of the small ribosomal subunit; component of TREX-2 complex (Sac3p-Thp1p-Sus1p-Cdc31p) involved in transcription elongation and mRNA export from the nucleus; involved in post-transcriptional tethering of active genes to the nuclear periphery and to non-nascent mRNP; similar to the human germinal center-associated nuclear protein (GANP)

#True: 0
Fea.Sc	20.9165	-24.4930	3.0000	0.0336	1.0000	0.0000	-0.5464	
FN:	0.5198	-0.8846	0.1569	0.7148	2.4775	1.0280	-0.0225	-2.3026	0.2109
FN:	0.5724	-0.7566	0.7810	0.5941	2.4775	1.0936	0.3492	-2.3026	0.3511
FN:	0.6725	-0.6212	0.9602	0.8424	2.2287	1.0262	0.5240	-2.3026	0.4163
FN:	0.6665	-0.7216	1.0586	0.7038	2.4699	1.5291	0.4219	-2.3026	0.4782
FN:	0.6417	-0.4824	0.7818	0.6993	2.1546	0.9929	0.4522	-2.3026	0.3672

11:
YPL031C
PHO85
chr16:493037-492018
Cyclin-dependent kinase; has ten cyclin partners; involved in regulating the cellular response to nutrient levels and environmental conditions and progression through the cell cycle
YOL001W
PHO80
chr15:325249-326130
Cyclin; interacts with cyclin-dependent kinase Pho85p; regulates the response to nutrient levels and environmental conditions, including the response to phosphate limitation and stress-dependent calcium signaling

#True: 5
Fea.Sc	65.5104	-21.6083	7.0000	0.0334	0.0000	0.0001	-1.1562	
TP:	2.9703	-0.8846	0.6857	0.7148	3.5713	1.0280	-0.1616	-2.3026	0.7027
TP:	4.2732	-0.7566	0.6559	0.5941	3.6534	1.0936	-0.0119	-2.3026	0.8999
TP:	2.7548	-0.6212	0.4941	0.8424	4.0479	1.0262	-0.2107	-2.3026	0.7539
TP:	3.0497	-0.7216	0.8073	0.7038	3.5280	1.5291	-0.2689	-2.3026	0.7906
TP:	2.7993	-0.4824	0.4651	0.6993	3.7328	0.9929	-0.3062	-2.3026	0.6998

12:
YBR160W
CDC28
chr2:560078-560974
Cyclin-dependent kinase (CDK) catalytic subunit; master regulator of mitotic and meiotic cell cycles; alternately associates with G1 (CLNs), S and G2/M (CLBs) phase cyclins, which provide substrate specificity; regulates cell cycle transcriptional programs, basal transcription, chromosome duplication and segregation, spindle dynamics, lipid biosynthesis, membrane trafficking, polarized cell growth, and morphogenesis; abundance increases in response to DNA replication stress
YDL155W
CLB3
chr4:176773-178056
B-type cyclin involved in cell cycle progression; activates Cdc28p to promote the G2/M transition; may be involved in DNA replication and spindle assembly; accumulates during S phase and G2, then targeted for ubiquitin-mediated degradation; relative distribution to the nucleus increases upon DNA replication stress; CLB3 has a paralog, CLB4, that arose from the whole genome duplication

#True: 0
Fea.Sc	48.2880	-57.4229	9.0000	0.0199	8.0000	0.0000	-1.0797	
FN:	2.3475	-1.0748	-1.9609	-2.1310	0.4037	1.0280	0.2565	-2.3026	-0.4292
FN:	2.5846	-1.3226	-1.8370	0.5941	0.8012	1.0936	0.2310	-2.3026	-0.0197
FN:	2.1746	-0.9963	-1.8478	-2.0733	0.9478	1.0262	0.2282	-2.3026	-0.3554
FN:	2.6342	-1.0794	-1.9059	-2.1439	0.6601	1.5291	0.3846	-2.3026	-0.2780
FN:	2.2859	-1.2433	-2.1173	-2.1323	0.9759	0.9929	0.1746	-2.3026	-0.4208

13:
YNL246W
VPS75
chr14:185460-186349
NAP family histone chaperone; binds to histones and Rtt109p, stimulating histone acetyltransferase activity; possesses nucleosome assembly activity in vitro; proposed role in vacuolar protein sorting and in double-strand break repair; protein abundance increases in response to DNA replication stress; relocalizes to the cytosol in response to hypoxia
YLL002W
RTT109
chr12:146291-147601
Histone acetyltransferase; critical for cell survival in the presence of DNA damage during S phase; prevents hyper-amplification of rDNA; acetylates H3-K56 and H3-K9; involved in non-homologous end joining and in regulation of Ty1 transposition; interacts physically with Vps75p

#True: 5
Fea.Sc	12.0059	-0.9579	2.0000	0.1025	0.0000	1.2354	-0.4759	
TP:	-3.0590	0.0723	1.4586	3.3349	3.5713	3.9411	-0.0225	-2.3026	0.8743
TP:	-3.2871	2.0855	1.2808	2.9295	3.6534	4.0281	0.3492	-2.3026	1.0921
TP:	-3.2877	0.1668	1.5356	2.8165	4.0479	4.5313	0.5240	-2.3026	1.0040
TP:	-2.8933	0.1726	1.3814	2.2287	3.5280	3.7328	0.4219	-2.3026	0.7837
TP:	-3.0606	0.0250	1.4710	2.7395	3.7328	4.0205	0.4522	-2.3026	0.8847

14:
YBR245C
ISW1
chr2:711539-708150
ATPase subunit of imitation-switch (ISWI) class chromatin remodelers; ATPase; forms a complex with Ioc3p (Isw1a), and a complex with Ioc2p and Ioc4p (Isw1b); Isw1a and Isw1b have partially overlapping and distinct roles, Isw1a involved in repression of transcription initiation and Isw1b involved in regulation of transcription elongation; Isw1b recruited to open reading frames by H3K36 methylation and acts with Chd1p to prevent trans-histone exchange over coding regions
YFR013W
IOC3
chr6:169922-172285
Subunit of the Isw1a complex; Isw1a has nucleosome-stimulated ATPase activity and represses transcription initiation by specific positioning of a promoter proximal dinucleosome; IOC3 has a paralog, ESC8, that arose from the whole genome duplication

#True: 0
Fea.Sc	48.5270	6.5656	3.0000	0.0273	9.0000	-0.9692	-0.0868	
FN:	2.3475	0.0723	0.1569	0.7148	-1.4599	-1.0024	0.7619	-2.3026	-0.0889
FN:	2.5846	2.0855	0.7810	0.5941	-1.3463	-0.7392	0.5454	-2.3026	0.2753
FN:	2.1746	0.1668	0.9602	0.8424	-1.2696	-0.6271	0.5491	-2.3026	0.0617
FN:	2.6342	0.1726	1.0586	0.7038	-1.3906	-0.9389	0.6691	-2.3026	0.0758
FN:	2.2859	0.0250	0.7818	0.6993	-1.4951	-0.7502	0.5811	-2.3026	-0.0219

15:
YMR167W
MLH1
chr13:594886-597195
Protein required for mismatch repair in mitosis and meiosis as well as crossing over during meiosis; forms a complex with Pms1p and Msh2p-Msh3p during mismatch repair; human homolog is associated with hereditary non-polyposis colon cancer
YPL164C
MLH3
chr16:241497-239350
Protein involved in DNA mismatch repair and crossing-over during meiotic recombination; forms a complex with Mlh1p; mammalian homolog is implicated mammalian microsatellite instability

#True: 0
Fea.Sc	40.0000	-27.5506	3.0000	0.0574	9.0000	-0.9591	-0.5341	
FN:	1.4479	-0.8846	0.1569	1.5432	-1.4599	-1.0024	-0.0225	-2.3026	-0.3155
FN:	1.5897	-0.6694	0.7810	1.5081	-1.3463	-0.7392	0.3492	-2.3026	-0.1037
FN:	1.6291	-0.6212	0.9602	1.6327	-1.2696	-0.6271	0.5240	-2.3026	-0.0093
FN:	1.4279	-0.7216	1.0586	1.5684	-1.3906	-0.9389	0.4219	-2.3026	-0.1096
FN:	1.6070	-0.4824	0.7818	1.4264	-1.4951	-0.7502	0.4522	-2.3026	-0.0954

16:
YER159C
BUR6
chr5:491958-491530
Subunit of a heterodimeric NC2 transcription regulator complex with Ncb2p; complex binds to TBP and can repress transcription by preventing preinitiation complex assembly or stimulate activated transcription; homologous to human NC2alpha
YDR397C
NCB2
chr4:1266898-1266366
Subunit of a heterodimeric NC2 transcription regulator complex with Bur6p; complex binds to TBP and can repress transcription by preventing preinitiation complex assembly or stimulate activated transcription; homologous to human NC2beta

#True: 5
Fea.Sc	20.9242	0.9242	0.0000	0.0561	0.0000	0.0700	0.2976	
TP:	0.5198	0.0723	2.3417	1.5432	3.5713	2.8425	2.3698	-2.3026	1.3697
TP:	0.5724	2.0855	2.3698	1.5081	3.6534	2.3905	2.8425	-2.3026	1.6399
TP:	0.6725	0.1668	2.3465	1.6327	4.0479	3.2403	3.1042	-2.3026	1.6135
TP:	0.6665	0.1726	2.2547	1.5684	3.5280	1.5291	2.9219	-2.3026	1.2923
TP:	0.6417	0.0250	2.3829	1.4264	3.7328	3.2403	2.9219	-2.3026	1.5085

17:
YKL186C
MTR2
chr11:93298-92744
mRNA transport regulator; essential nuclear protein; Mex67p and Mtr2p form a mRNA export complex which binds to RNA
YPL169C
MEX67
chr16:230838-229039
Poly(A)RNA binding protein involved in nuclear mRNA export; component of the nuclear pore; ortholog of human TAP

#True: 0
Fea.Sc	50.8740	1.1012	4.0000	0.0317	9.0000	0.0000	-0.8473	
FN:	2.3475	0.0723	0.5017	0.7148	-1.4599	1.0280	0.2565	-2.3026	0.1448
FN:	2.5846	2.0855	0.9370	0.5941	-1.3463	1.0936	0.2310	-2.3026	0.4846
FN:	2.1746	0.1668	0.8116	0.8424	-1.2696	1.0262	0.2282	-2.3026	0.2097
FN:	2.6342	0.1726	1.0586	0.7038	-1.3906	1.5291	0.3846	-2.3026	0.3487
FN:	2.2859	0.0250	0.9602	0.6993	-1.4951	0.9929	0.1746	-2.3026	0.1675

18:
YJL041W
NSP1
chr10:365784-368373
FG-nucleoporin component of central core of the nuclear pore complex (NPC); also part of the NPC nuclear basket; contributes directly to nucleocytoplasmic transport and maintenance of the NPC permeability barrier; found in stable complex with Nup82p, Gle2p and two other FG-nucleoporins (Nup159p and Nup116p); also found in stable complex with Nic96p and two other FG-nucleoproteins (Nup49p and Nup57p); forms foci at the nuclear periphery upon DNA replication stress
YJL061W
NUP82
chr10:320016-322157
Linker nucleoporin component of the nuclear pore complex (NPC); also part of the NPC cytoplasmic filaments; contributes to nucleocytoplasmic transport and NPC biogenesis; forms stable associations with three FG-nucleoporins (Nsp1p, Nup159p, and Nup116p); relocalizes to the cytosol in response to hypoxia

#True: 0
Fea.Sc	74.7230	-28.6693	4.0000	0.0378	2.0000	-0.0002	-2.9986	
FN:	3.2778	-0.8846	0.5017	0.7148	2.0738	1.0280	-2.6000	-2.3026	0.2261
FN:	4.2732	-0.6694	0.9370	1.1637	2.0738	1.0936	-1.9147	-2.3026	0.5818
FN:	2.8647	-0.6212	0.8116	0.8424	1.6822	1.0262	-1.8573	-2.3026	0.3058
FN:	2.9825	-0.7216	1.0586	0.7038	1.7824	1.5291	-1.9981	-2.3026	0.3793
FN:	2.7395	-0.4824	0.9602	0.6993	1.7824	0.9929	-1.9609	-2.3026	0.3036

19:
YLR229C
CDC42
chr12:604787-604212
Small rho-like GTPase; essential for establishment and maintenance of cell polarity; mutants have defects in the organization of actin and septins
YHL007C
STE20
chr8:97937-95118
Cdc42p-activated signal transducing kinase of the PAK (p21-activated kinase) family; involved in pheromone response, pseudohyphal/invasive growth, vacuole inheritance, down-regulation of sterol uptake; GBB motif binds Ste4p

#True: 0
Fea.Sc	45.0312	-13.4323	9.0000	0.0150	9.0000	-0.0005	-1.0054	
FN:	2.3475	0.0723	-1.9609	-2.1310	-1.4599	1.0280	0.2565	-2.3026	-0.5188
FN:	2.5846	-0.7566	-1.8370	-2.3677	-1.3463	1.0936	0.2310	-2.3026	-0.5876
FN:	2.1746	0.1668	-1.8478	-2.0733	-1.2696	1.0262	0.2282	-2.3026	-0.4872
FN:	2.6342	0.1726	-1.9059	-2.1439	-1.3906	1.5291	0.3846	-2.3026	-0.3778
FN:	2.2859	0.0250	-2.1173	-2.1323	-1.4951	0.9929	0.1746	-2.3026	-0.5711

20:
YGL206C
CHC1
chr7:107504-102543
Clathrin heavy chain; subunit of the major coat protein involved in intracellular protein transport and endocytosis; two heavy chains form the clathrin triskelion structural component; the light chain (CLC1) is thought to regulate function
YGR167W
CLC1
chr7:832456-833157
Clathrin light chain; subunit of the major coat protein involved in intracellular protein transport and endocytosis; thought to regulate clathrin function; two Clathrin heavy chains (CHC1) form the clathrin triskelion structural component; YGR167W

#True: 5
Fea.Sc	56.5227	8.4567	3.0000	0.0320	6.0000	0.0000	0.3014	
TP:	2.3475	3.5973	0.1569	0.7148	1.1377	1.0280	2.3698	-2.3026	1.1312
TP:	2.2363	2.0855	0.7810	0.5941	0.5781	1.0936	2.8425	-2.3026	0.9886
TP:	2.1746	3.4525	0.9602	0.8424	1.2842	1.0262	3.1042	-2.3026	1.3177
TP:	2.6342	3.2403	1.0586	0.7038	1.1789	1.5291	2.9219	-2.3026	1.3705
TP:	2.2859	3.5897	0.7818	0.6993	1.0760	0.9929	2.9219	-2.3026	1.2556

21:
YDR292C
SRP101
chr4:1045011-1043146
Signal recognition particle (SRP) receptor alpha subunit; contain GTPase domains; involved in SRP-dependent protein targeting; interacts with the beta subunit, Srp102p
YKL154W
SRP102
chr11:161601-162335
Signal recognition particle (SRP) receptor beta subunit; involved in SRP-dependent protein targeting; anchors the alpha subunit, Srp101p to the ER membrane

#True: 5
Fea.Sc	68.6518	55.1789	0.0000	0.1584	0.0000	1.0116	0.6719	
TP:	2.9703	5.2320	2.3417	2.5240	3.5713	3.9411	2.3698	-2.3026	2.5810
TP:	4.2732	4.3158	2.3698	2.9295	3.6534	4.0281	2.8425	-2.3026	2.7637
TP:	2.7548	5.2244	2.3465	2.9219	4.0479	4.5313	3.1042	-2.3026	2.8285
TP:	3.0497	5.3198	2.2547	2.5164	3.5280	3.7328	2.9219	-2.3026	2.6276
TP:	2.7993	5.0013	2.3829	2.5164	3.7328	4.0205	2.9219	-2.3026	2.6340

22:
YML051W
GAL80
chr13:171594-172901
Transcriptional regulator involved in the repression of GAL genes in the absence of galactose; inhibits transcriptional activation by Gal4p; inhibition relieved by Gal3p or Gal1p binding
YPL248C
GAL4
chr16:82356-79711
DNA-binding transcription factor required for the activation of the GAL genes in response to galactose; repressed by Gal80p and activated by Gal3p

#True: 0
Fea.Sc	40.0000	-12.6394	5.0000	0.0294	9.0000	-0.9643	-0.2661	
FN:	1.4479	0.0723	0.6269	0.7148	-1.4599	-1.0024	-0.0225	-2.3026	-0.2407
FN:	1.5897	-0.7566	1.0424	0.5941	-1.3463	-0.7392	0.3492	-2.3026	-0.1962
FN:	1.6291	0.1668	1.0348	0.8424	-1.2696	-0.6271	0.5240	-2.3026	-0.0003
FN:	1.4279	0.1726	0.4370	0.7038	-1.3906	-0.9389	0.4219	-2.3026	-0.1836
FN:	1.6070	0.0250	0.6193	0.6993	-1.4951	-0.7502	0.4522	-2.3026	-0.1431

23:
YBR036C
CSG2
chr2:310313-309081
Endoplasmic reticulum membrane protein; required for mannosylation of inositolphosphorylceramide and for growth at high calcium concentrations; protein abundance increases in response to DNA replication stress
YPL057C
SUR1
chr16:453057-451909
Mannosylinositol phosphorylceramide (MIPC) synthase catalytic subunit; forms a complex with regulatory subunit Csg2p; function in sphingolipid biosynthesis is overlapping with that of Csh1p; SUR1 has a paralog, CSH1, that arose from the whole genome duplication

#True: 1
Fea.Sc	20.0000	0.0000	5.0000	0.0414	2.0000	0.0000	-1.1660	
FN:	0.5198	0.0723	0.6269	1.5432	2.0738	1.0280	-0.1616	-2.3026	0.4250
TP:	0.5724	2.0855	1.0424	1.1637	2.0738	1.0936	-0.0119	-2.3026	0.7146
FN:	0.6725	0.1668	1.0348	1.6327	1.6822	1.0262	-0.2107	-2.3026	0.4627
FN:	0.6665	0.1726	0.4370	1.5684	1.7824	1.5291	-0.2689	-2.3026	0.4480
FN:	0.6417	0.0250	0.6193	1.4264	1.7824	0.9929	-0.3062	-2.3026	0.3599

24:
YPL031C
PHO85
chr16:493037-492018
Cyclin-dependent kinase; has ten cyclin partners; involved in regulating the cellular response to nutrient levels and environmental conditions and progression through the cell cycle
YNL289W
PCL1
chr14:87897-88736
Cyclin, interacts with cyclin-dependent kinase Pho85p; member of the Pcl1,2-like subfamily, involved in the regulation of polarized growth and morphogenesis and progression through the cell cycle; is ubiquitinated by Dma1p; phosphorylation by Pho85p targets it for degradation; localizes to sites of polarized cell growth

#True: 0
Fea.Sc	23.3554	-63.7633	9.0000	0.0144	5.0000	-0.0001	-1.1562	
FN:	0.5198	-1.0748	-1.9609	-2.1310	1.3200	1.0280	-0.1616	-2.3026	-0.5954
FN:	0.5724	-1.3226	-1.8370	-2.3677	1.8308	1.0936	-0.0119	-2.3026	-0.5431
FN:	0.6725	-0.9963	-1.8478	-2.0733	1.7432	1.0262	-0.2107	-2.3026	-0.4986
FN:	0.6665	-1.0794	-1.9059	-2.1439	1.8720	1.5291	-0.2689	-2.3026	-0.4541
FN:	0.6417	-1.2433	-2.1173	-2.1323	1.7587	0.9929	-0.3062	-2.3026	-0.5885

25:
YMR192W
GYL1
chr13:647118-649280
Putative GTPase activating protein (GAP) with a role in exocytosis; stimulates Gyp5p GAP activity on Ypt1p, colocalizes with Gyp5p at sites of polarized growth; interacts with Gyp5p, Rvs161p, and Rvs167p; involved in recruiting Rvs167p to the bud tip during polarized growth; increases in abundance and relocalizes from bud neck to cytoplasm upon DNA replication stress; GYL1 has a paralog, GYP5, that arose from the whole genome duplication
YPL249C
GYP5
chr16:79353-76669
GTPase-activating protein (GAP) for yeast Rab family members; involved in ER to Golgi trafficking; exhibits GAP activity toward Ypt1p that is stimulated by Gyl1p, also acts on Sec4p; interacts with Gyl1p, Rvs161p and Rvs167p; involved in recruiting Rvs167p to the bud tip during polarized growth; relocalizes from bud neck to cytoplasm upon DNA replication stress; GYP5 has a paralog, GYL1, that arose from the whole genome duplication

#True: 5
Fea.Sc	79.7559	17.0898	0.0000	0.0698	1.0000	-0.0266	-0.8901	
TP:	3.2778	3.5973	2.3417	1.8308	2.4775	1.0280	0.2565	-2.3026	1.5634
TP:	2.7471	2.0855	2.3698	2.3233	2.4775	1.0936	0.2310	-2.3026	1.3782
TP:	2.8647	3.4525	2.3465	2.0346	2.2287	1.0262	0.2282	-2.3026	1.4848
TP:	2.9825	3.2403	2.2547	2.0464	2.4699	1.5291	0.3846	-2.3026	1.5756
TP:	2.7395	3.5897	2.3829	2.2287	2.1546	0.9929	0.1746	-2.3026	1.4950

26:
YEL020W-A
TIM9
chr5:117211-117474
Essential protein of the mitochondrial intermembrane space; forms a complex with Tim10p (TIM10 complex) that delivers hydrophobic proteins to the TIM22 complex for insertion into the inner membrane
YHR005C-A
TIM10
chr8:115901-115620
Essential protein of the mitochondrial intermembrane space; forms a complex with Tim9p (TIM10 complex) that delivers hydrophobic proteins to the TIM22 complex for insertion into the inner membrane

#True: 5
Fea.Sc	40.0000	20.0000	0.0000	0.1075	5.0000	0.0000	0.9230	
TP:	1.4479	3.5973	2.3417	3.3349	1.3200	1.0280	3.1526	-2.3026	1.7400
TP:	1.5897	4.4335	2.3698	2.9295	1.8308	1.0936	2.9295	-2.3026	1.8592
TP:	1.6291	3.4525	2.3465	2.8165	1.7432	1.0262	3.5280	-2.3026	1.7799
TP:	1.4279	3.2403	2.2547	2.2287	1.8720	1.5291	3.4327	-2.3026	1.7104
TP:	1.6070	3.5897	2.3829	2.7395	1.7587	0.9929	3.6150	-2.3026	1.7979

27:
YBR229C
ROT2
chr2:679221-676357
Glucosidase II catalytic subunit required for normal cell wall synthesis; mutations in rot2 suppress tor2 mutations, and are synthetically lethal with rot1 mutations
YDR221W
GTB1
chr4:907330-909438
Glucosidase II beta subunit, forms a complex with alpha subunit Rot2p; involved in removal of two glucose residues from N-linked glycans during glycoprotein biogenesis in the ER; relocalizes from ER to cytoplasm upon DNA replication stress

#True: 5
Fea.Sc	25.8083	11.9317	0.0000	0.0868	5.0000	-0.1478	0.8592	
TP:	0.5198	3.5973	2.3417	3.2171	1.3200	1.0280	3.1526	-2.3026	1.6092
TP:	0.5724	2.0855	2.3698	2.9295	1.8308	1.0936	2.9295	-2.3026	1.4386
TP:	0.6725	3.4525	2.3465	3.1450	1.7432	1.0262	3.5280	-2.3026	1.7014
TP:	0.6665	3.2403	2.2547	3.7869	1.8720	-0.3616	3.4327	-2.3026	1.5736
TP:	0.6417	3.5897	2.3829	2.9909	1.7587	0.9929	3.6150	-2.3026	1.7086

28:
YNL118C
DCP2
chr14:405564-402652
Catalytic subunit of the Dcp1p-Dcp2p decapping enzyme complex; removes the 5' cap structure from mRNAs prior to their degradation; nudix hydrolase family member; forms cytoplasmic foci upon DNA replication stress
YOL149W
DCP1
chr15:44938-45633
Subunit of the Dcp1p-Dcp2p decapping enzyme complex; decapping complex removes the 5' cap structure from mRNAs prior to their degradation; enhances the activity of catalytic subunit Dcp2p; regulated by DEAD box protein Dhh1p; forms cytoplasmic foci upon DNA replication stress

#True: 5
Fea.Sc	97.4582	33.4549	9.0000	0.0311	9.0000	-0.0001	0.9572	
TP:	1.1377	5.2320	-1.9609	0.7148	-1.4599	1.0280	3.1526	-2.3026	0.6927
TP:	2.4186	4.4335	-1.8370	0.5941	-1.3463	1.0936	2.9295	-2.3026	0.7479
TP:	1.1301	5.2244	-1.8478	0.8424	-1.2696	1.0262	3.5280	-2.3026	0.7914
TP:	1.5356	5.3198	-1.9059	0.7038	-1.3906	1.5291	3.4327	-2.3026	0.8652
TP:	1.9410	5.0013	-2.1173	0.6993	-1.4951	0.9929	3.6150	-2.3026	0.7918

29:
YMR167W
MLH1
chr13:594886-597195
Protein required for mismatch repair in mitosis and meiosis as well as crossing over during meiosis; forms a complex with Pms1p and Msh2p-Msh3p during mismatch repair; human homolog is associated with hereditary non-polyposis colon cancer
YNL082W
PMS1
chr14:473391-476012
ATP-binding protein required for mismatch repair in mitosis and meiosis; functions as a heterodimer with Mlh1p, binds double- and single-stranded DNA via its N-terminal domain, similar to E. coli MutL

#True: 5
Fea.Sc	67.5506	7.0367	2.0000	0.0614	5.0000	0.0000	0.0002	
TP:	2.9703	0.0723	1.4586	1.8308	1.3200	1.0280	0.7619	-2.3026	0.8924
TP:	4.2732	2.0855	1.2808	1.5081	1.8308	1.0936	0.5454	-2.3026	1.2894
TP:	2.7548	0.1668	1.5356	2.0346	1.7432	1.0262	0.5491	-2.3026	0.9385
TP:	3.0497	0.1726	1.3814	2.0464	1.8720	1.5291	0.6691	-2.3026	1.0522
TP:	2.7993	0.0250	1.4710	2.2287	1.7587	0.9929	0.5811	-2.3026	0.9443

30:
YAL042W
ERV46
chr1:61316-62563
Protein localized to COPII-coated vesicles; forms a complex with Erv41p; involved in the membrane fusion stage of transport
YML067C
ERV41
chr13:140214-139063
Protein localized to COPII-coated vesicles; forms a complex with Erv46p; involved in the membrane fusion stage of transport; has homology to human ERGIC2 (PTX1) protein

#True: 5
Fea.Sc	55.5402	35.5402	0.0000	0.0732	9.0000	0.0000	0.0000	
TP:	2.3475	5.2320	2.3417	1.8308	-1.4599	1.0280	0.7619	-2.3026	1.2224
TP:	2.2363	4.4335	2.3698	2.3233	-1.3463	1.0936	0.5454	-2.3026	1.1692
TP:	2.1746	5.2244	2.3465	2.0346	-1.2696	1.0262	0.5491	-2.3026	1.2229
TP:	2.6342	5.3198	2.2547	2.0464	-1.3906	1.5291	0.6691	-2.3026	1.3450
TP:	2.2859	5.0013	2.3829	2.2287	-1.4951	0.9929	0.5811	-2.3026	1.2094

31:
YOL090W

MSH2
chr15:147382-150276
Protein that forms heterodimers with Msh3p and Msh6p that bind to DNA mismatches to initiate the mismatch repair process; contains a Walker ATP-binding motif required for repair activity and involved in interstrand cross-link repair; Msh2p-Msh6p binds to and hydrolyzes ATP
YCR092C
MSH3
chr3:279820-276764
Mismatch repair protein; forms dimers with Msh2p that mediate repair of insertion or deletion mutations and removal of nonhomologous DNA ends, contains a PCNA (Pol30p) binding motif required for genome stability

#True: 0
Fea.Sc	43.1693	-31.4406	4.0000	0.0274	8.0000	0.0000	0.0000	
FN:	1.4479	-0.8846	0.5017	0.7148	0.4037	1.0280	0.7619	-2.3026	0.2089
FN:	2.5846	-0.6694	0.9370	0.5941	0.8012	1.0936	0.5454	-2.3026	0.4480
FN:	1.6291	-0.6212	0.8116	0.8424	0.9478	1.0262	0.5491	-2.3026	0.3603
FN:	1.4279	-0.7216	1.0586	0.7038	0.6601	1.5291	0.6691	-2.3026	0.3781
FN:	1.6070	-0.4824	0.9602	0.6993	0.9759	0.9929	0.5811	-2.3026	0.3789

32:
YOR363C
PIP2
chr15:1023212-1020222
Oleate-specific transcriptional activator of peroxisome proliferation; autoregulatory; contains Zn(2)-Cys(6) cluster domain, forms heterodimer with Oaf1p, binds oleate response elements (OREs), activates beta-oxidation genes; PIP2 has a paralog, OAF1, that arose from the whole genome duplication
YAL051W
OAF1
chr1:48564-51707
Oleate-activated transcription factor; acts alone and as a heterodimer with Pip2p; activates genes involved in beta-oxidation of fatty acids and peroxisome organization and biogenesis; OAF1 has a paralog, PIP2, that arose from the whole genome duplication

#True: 5
Fea.Sc	20.0000	-20.0000	0.0000	0.0798	0.0000	1.1631	1.0606	
TP:	0.5198	-0.8846	2.3417	1.8308	3.5713	3.9411	3.1526	-2.3026	1.5213
TP:	0.5724	-0.7566	2.3698	2.3233	3.6534	4.0281	2.9295	-2.3026	1.6022
TP:	0.6725	-0.6212	2.3465	2.0346	4.0479	4.5313	3.5280	-2.3026	1.7796
TP:	0.6665	-0.7216	2.2547	2.0464	3.5280	3.7328	3.4327	-2.3026	1.5796
TP:	0.6417	-0.4824	2.3829	2.2287	3.7328	4.0205	3.6150	-2.3026	1.7296

33:
YKL019W
RAM2
chr11:402568-403518
Alpha subunit of both the farnesyltransferase and type I geranylgeranyltransferase that catalyze prenylation of proteins containing a CAAX consensus motif; essential protein required for membrane localization of Ras proteins and a-factor
YDL090C
RAM1
chr4:296329-295034
Beta subunit of the CAAX farnesyltransferase (FTase) that prenylates the a-factor mating pheromone and Ras proteins; required for the membrane localization of Ras proteins and a-factor; homolog of the mammalian FTase beta subunit

#True: 5
Fea.Sc	31.4458	-23.8372	1.0000	0.0962	0.0000	0.0001	0.0000	
TP:	0.5198	-0.8846	2.1379	3.2171	3.5713	1.0280	0.7619	-2.3026	1.0061
TP:	1.5897	-0.7566	1.8151	2.9295	3.6534	1.0936	0.5454	-2.3026	1.0709
TP:	0.6725	-0.6212	1.9511	3.1450	4.0479	1.0262	0.5491	-2.3026	1.0585
TP:	0.6665	-0.7216	1.8922	3.7869	3.5280	1.5291	0.6691	-2.3026	1.1310
TP:	0.6417	-0.4824	1.8367	2.9909	3.7328	0.9929	0.5811	-2.3026	0.9989

34:
YBR160W
CDC28
chr2:560078-560974
Cyclin-dependent kinase (CDK) catalytic subunit; master regulator of mitotic and meiotic cell cycles; alternately associates with G1 (CLNs), S and G2/M (CLBs) phase cyclins, which provide substrate specificity; regulates cell cycle transcriptional programs, basal transcription, chromosome duplication and segregation, spindle dynamics, lipid biosynthesis, membrane trafficking, polarized cell growth, and morphogenesis; abundance increases in response to DNA replication stress
YPR119W
CLB2
chr16:771653-773128
B-type cyclin involved in cell cycle progression; activates Cdc28p to promote the transition from G2 to M phase; accumulates during G2 and M, then targeted via a destruction box motif for ubiquitin-mediated degradation by the proteasome; CLB2 has a paralog, CLB1, that arose from the whole genome duplication

#True: 0
Fea.Sc	44.8317	-60.8792	9.0000	0.0137	7.0000	0.0000	-1.0797	
FN:	2.3475	-1.0748	-1.9609	-2.1310	0.6269	1.0280	0.2565	-2.3026	-0.4013
FN:	2.5846	-1.3226	-1.8370	-2.3677	0.2904	1.0936	0.2310	-2.3026	-0.4538
FN:	2.1746	-0.9963	-1.8478	-2.0733	0.2828	1.0262	0.2282	-2.3026	-0.4385
FN:	2.6342	-1.0794	-1.9059	-2.1439	0.5705	1.5291	0.3846	-2.3026	-0.2892
FN:	2.2859	-1.2433	-2.1173	-2.1323	0.2363	0.9929	0.1746	-2.3026	-0.5132

35:
YNL062C
GCD10
chr14:510212-508776
Subunit of tRNA (1-methyladenosine) methyltransferase with Gcd14p; required for the modification of the adenine at position 58 in tRNAs, especially tRNAi-Met; first identified as a negative regulator of GCN4 expression
YJL125C
GCD14
chr10:186679-185528
Subunit of tRNA (1-methyladenosine) methyltransferase; required, along with Gcd10p, for the modification of the adenine at position 58 in tRNAs, especially tRNAi-Met; first identified as a negative regulator of GCN4 expression

#True: 5
Fea.Sc	61.2037	37.2163	1.0000	0.0938	1.0000	0.0000	0.8428	
TP:	2.9703	5.2320	2.1379	3.2171	2.4775	1.0280	3.1526	-2.3026	2.2391
TP:	2.2363	4.4335	1.8151	2.9295	2.4775	1.0936	2.9295	-2.3026	1.9516
TP:	2.7548	5.2244	1.9511	3.1450	2.2287	1.0262	3.5280	-2.3026	2.1945
TP:	3.0497	5.3198	1.8922	3.7869	2.4699	1.5291	3.4327	-2.3026	2.3972
TP:	2.7993	5.0013	1.8367	2.9909	2.1546	0.9929	3.6150	-2.3026	2.1360

36:
YOR173W
DCS2
chr15:657264-658325
m(7)GpppX pyrophosphatase regulator; non-essential, stress induced regulatory protein; modulates m7G-oligoribonucleotide metabolism; inhibits Dcs1p; regulated by Msn2p, Msn4p, and the Ras-cAMP-cAPK signaling pathway; mutant has increased aneuploidy tolerance; DCS2 has a paralog, DCS1, that arose from the whole genome duplication
YLR270W
DCS1
chr12:681186-682238
Non-essential hydrolase involved in mRNA decapping; activates Xrn1p; may function in a feedback mechanism to regulate deadenylation, contains pyrophosphatase activity and a HIT (histidine triad) motif; interacts with neutral trehalase Nth1p; required for growth on glycerol medium; protein abundance increases in response to DNA replication stress; DCS1 has a paralog, DCS2, that arose from the whole genome duplication

#True: 5
Fea.Sc	41.7529	14.4035	1.0000	0.0429	0.0000	0.3671	0.9675	
TP:	1.4479	3.5973	2.1379	1.5432	3.5713	2.8425	3.1526	-2.3026	1.9987
TP:	2.5846	2.0855	1.8151	1.1637	3.6534	2.3905	2.9295	-2.3026	1.7900
TP:	1.6291	3.4525	1.9511	1.6327	4.0479	3.2403	3.5280	-2.3026	2.1474
TP:	1.4279	3.2403	1.8922	1.5684	3.5280	1.5291	3.4327	-2.3026	1.7895
TP:	1.6070	3.5897	1.8367	1.4264	3.7328	3.2403	3.6150	-2.3026	2.0932

37:
YDR386W
MUS81
chr4:1246084-1247982
Subunit of structure-specific Mms4p-Mus81p endonuclease; cleaves branched DNA; involved in DNA repair, replication fork stability, and joint molecule formation/resolution during meiotic recombination; promotes template switching during break-induced replication (BIR), causing non-reciprocal translocations (NRTs); helix-hairpin-helix protein; phosphorylation of non-catalytic subunit Mms4p by Cdc28p and Cdcp during mitotic cell cycle activates function of Mms4p-Mus81p
YBR098W
MMS4
chr2:441515-443590
Subunit of structure-specific Mms4p-Mus81p endonuclease; cleaves branched DNA; involved in recombination, DNA repair, and joint molecule formation/resolution during meiotic recombination; phosphorylation of the non-catalytic subunit Mms4p by Cdc28p and Cdcp during mitotic cell cycle activates the function of Mms4p-Mus81p

#True: 5
Fea.Sc	57.7250	17.7250	4.0000	0.0429	3.0000	0.0000	0.2689	
TP:	2.9703	3.5973	0.5017	1.5432	2.2363	1.0280	0.7619	-2.3026	1.2920
TP:	2.2363	2.0855	0.9370	1.1637	1.9486	1.0936	2.8425	-2.3026	1.2506
TP:	2.7548	3.4525	0.8116	1.6327	2.2287	1.0262	0.5491	-2.3026	1.2691
TP:	3.0497	3.2403	1.0586	1.5684	2.4110	1.5291	0.6691	-2.3026	1.4030
TP:	2.7993	3.5897	0.9602	1.4264	2.3240	0.9929	0.5811	-2.3026	1.2964

38:
YDR390C
UBA2
chr4:1256847-1254937
Subunit of a heterodimeric nuclear SUMO activating enzyme (E1) with Aos1p; activates Smt3p (SUMO) before its conjugation to proteins (sumoylation), which may play a role in protein targeting; essential for viability
YPR180W
AOS1
chr16:895961-897004
Subunit of heterodimeric nuclear SUMO activating enzyme E1 with Uba2p; activates Smt3p (SUMO) before its conjugation to proteins (sumoylation), which may play a role in protein targeting; essential for viability; relocalizes to the cytosol in response to hypoxia

#True: 5
Fea.Sc	41.6804	-4.9565	1.0000	0.0431	2.0000	0.0000	1.6444	
TP:	1.4479	0.0723	2.1379	1.5432	2.0738	1.0280	3.1526	-2.3026	1.1441
TP:	2.5846	-0.7566	1.8151	1.1637	2.0738	1.0936	2.9295	-2.3026	1.0751
TP:	1.6291	0.1668	1.9511	1.6327	1.6822	1.0262	3.5280	-2.3026	1.1642
TP:	1.4279	0.1726	1.8922	1.5684	1.7824	1.5291	3.4327	-2.3026	1.1878
TP:	1.6070	0.0250	1.8367	1.4264	1.7824	0.9929	3.6150	-2.3026	1.1228

39:
YBR160W
CDC28
chr2:560078-560974
Cyclin-dependent kinase (CDK) catalytic subunit; master regulator of mitotic and meiotic cell cycles; alternately associates with G1 (CLNs), S and G2/M (CLBs) phase cyclins, which provide substrate specificity; regulates cell cycle transcriptional programs, basal transcription, chromosome duplication and segregation, spindle dynamics, lipid biosynthesis, membrane trafficking, polarized cell growth, and morphogenesis; abundance increases in response to DNA replication stress
YLR210W
CLB4
chr12:562008-563390
B-type cyclin involved in cell cycle progression; activates Cdc28p to promote the G2/M transition; may be involved in DNA replication and spindle assembly; accumulates during S phase and G2, then targeted for ubiquitin-mediated degradation; CLB4 has a paralog, CLB3, that arose from the whole genome duplication

#True: 0
Fea.Sc	37.0824	-68.6284	2.0000	0.0365	6.0000	0.0000	-1.0797	
FN:	1.4479	-1.9278	1.4586	0.7148	1.1377	1.0280	0.2565	-2.3026	0.2266
FN:	1.5897	-1.3226	1.2808	1.1637	0.5781	1.0936	0.2310	-2.3026	0.2890
FN:	1.6291	-2.2543	1.5356	0.8424	1.2842	1.0262	0.2282	-2.3026	0.2486
FN:	1.4279	-1.8876	1.3814	0.7038	1.1789	1.5291	0.3846	-2.3026	0.3019
FN:	1.6070	-1.9250	1.4710	0.6993	1.0760	0.9929	0.1746	-2.3026	0.2242

40:
YKR028W
SAP190
chr11:494257-497358
Protein that forms a complex with the Sit4p protein phosphatase; required for Sit4p function; member of a family of similar proteins including Sap4p, Sap155p, and Sap185p; SAP190 has a paralog, SAP185, that arose from the whole genome duplication
YDL047W
SIT4
chr4:369771-370706
Type 2A-related serine-threonine phosphatase; functions in the G1/S transition of the mitotic cycle; regulator of COPII coat dephosphorylation; required for ER to Golgi traffic; interacts with Hrr25p kinase; cytoplasmic and nuclear protein that modulates functions mediated by Pkc1p including cell wall and actin cytoskeleton organization; similar to human PP6

#True: 0
Fea.Sc	63.3236	-29.7135	6.0000	0.0239	3.0000	0.0000	-2.0244	
FN:	2.9703	-0.8846	0.2214	0.7148	2.2363	1.0280	-1.5085	-2.3026	0.3094
FN:	2.2363	-0.6694	-0.4027	0.5941	1.9486	1.0936	-1.4060	-2.3026	0.1365
FN:	2.7548	-0.6212	-0.1384	0.8424	2.2287	1.0262	-1.4231	-2.3026	0.2959
FN:	3.0497	-0.7216	0.2477	0.7038	2.4110	1.5291	-2.0198	-2.3026	0.3622
FN:	2.7993	-0.4824	0.2138	0.6993	2.3240	0.9929	-1.4017	-2.3026	0.3553

41:
YDR097C
MSH6
chr4:643837-640109
Protein required for mismatch repair in mitosis and meiosis; forms a complex with Msh2p to repair both single-base & insertion-deletion mispairs; also involved in interstrand cross-link repair; potentially phosphorylated by Cdc28p
YOL090W
MSH2
chr15:147382-150276
Protein that forms heterodimers with Msh3p and Msh6p that bind to DNA mismatches to initiate the mismatch repair process; contains a Walker ATP-binding motif required for repair activity and involved in interstrand cross-link repair; Msh2p-Msh6p binds to and hydrolyzes ATP

#True: 5
Fea.Sc	74.6099	30.3593	1.0000	0.0381	9.0000	0.0000	0.0000	
TP:	3.2778	3.5973	2.1379	0.7148	-1.4599	1.0280	0.7619	-2.3026	0.9694
TP:	4.2732	4.4335	1.8151	1.1637	-1.3463	1.0936	0.5454	-2.3026	1.2095
TP:	2.8647	3.4525	1.9511	0.8424	-1.2696	1.0262	0.5491	-2.3026	0.8892
TP:	2.9825	3.2403	1.8922	0.7038	-1.3906	1.5291	0.6691	-2.3026	0.9155
TP:	2.7395	3.5897	1.8367	0.6993	-1.4951	0.9929	0.5811	-2.3026	0.8302

42:
YDR204W
COQ4
chr4:858137-859144
Protein with a role in ubiquinone (Coenzyme Q) biosynthesis; possibly functioning in stabilization of Coq7p; located on the matrix face of the mitochondrial inner membrane; component of a mitochondrial ubiquinone-synthesizing complex
YOL096C
COQ3
chr15:139045-138107
O-methyltransferase; catalyzes two different O-methylation steps in ubiquinone (Coenzyme Q) biosynthesis; component of a mitochondrial ubiquinone-synthesizing complex; phosphoprotein

#True: 5
Fea.Sc	40.0000	20.0000	1.0000	0.1037	1.0000	0.0000	-1.4976	
TP:	1.4479	3.5973	2.1379	3.3349	2.4775	1.0280	-0.1616	-2.3026	1.4449
TP:	1.5897	4.4335	1.8151	2.9295	2.4775	1.0936	-0.0119	-2.3026	1.5031
TP:	1.6291	3.4525	1.9511	2.8165	2.2287	1.0262	-0.2107	-2.3026	1.3238
TP:	1.4279	3.2403	1.8922	2.2287	2.4699	1.5291	-0.2689	-2.3026	1.2771
TP:	1.6070	3.5897	1.8367	2.7395	2.1546	0.9929	-0.3062	-2.3026	1.2890

43:
YMR167W
MLH1
chr13:594886-597195
Protein required for mismatch repair in mitosis and meiosis as well as crossing over during meiosis; forms a complex with Pms1p and Msh2p-Msh3p during mismatch repair; human homolog is associated with hereditary non-polyposis colon cancer
YLR035C
MLH2
chr12:214456-212369
Protein involved in the mismatch repair of certain frameshift intermediates and involved in meiotic recombination; forms a complex with Mlh1p

#True: 0
Fea.Sc	60.5139	-7.0367	2.0000	0.0626	9.0000	-0.9591	-0.5341	
FN:	2.9703	0.0723	1.4586	1.8308	-1.4599	-1.0024	-0.0225	-2.3026	0.1931
FN:	2.2363	-0.7566	1.2808	1.5081	-1.3463	-0.7392	0.3492	-2.3026	0.0287
FN:	2.7548	0.1668	1.5356	2.0346	-1.2696	-0.6271	0.5240	-2.3026	0.3520
FN:	3.0497	0.1726	1.3814	2.0464	-1.3906	-0.9389	0.4219	-2.3026	0.3050
FN:	2.7993	0.0250	1.4710	2.2287	-1.4951	-0.7502	0.4522	-2.3026	0.3035

44:
YGL130W
CEG1
chr7:266145-267524
Alpha (guanylyltransferase) subunit of the mRNA capping enzyme; a heterodimer (the other subunit is CET1, an RNA 5'-triphosphatase) involved in adding the 5' cap to mRNA; the mammalian enzyme is a single bifunctional polypeptide
YPL228W
CET1
chr16:118382-120031
RNA 5'-triphosphatase; beta subunit of the mRNA capping enzyme, a heterodimer (the other subunit is CEG1, a guanylyltransferase) involved in adding the 5' cap to mRNA; the mammalian enzyme is a single bifunctional polypeptide; CET1 has a paralog, CTL1, that arose from the whole genome duplication

#True: 5
Fea.Sc	79.3274	39.3274	1.0000	0.0473	3.0000	0.0000	-0.7951	
TP:	3.2778	5.2320	2.1379	1.5432	2.2363	1.0280	0.2565	-2.3026	1.6761
TP:	2.7471	4.4335	1.8151	1.1637	1.9486	1.0936	0.2310	-2.3026	1.3913
TP:	2.8647	5.2244	1.9511	1.6327	2.2287	1.0262	0.2282	-2.3026	1.6067
TP:	2.9825	5.3198	1.8922	1.5684	2.4110	1.5291	0.3846	-2.3026	1.7231
TP:	2.7395	5.0013	1.8367	1.4264	2.3240	0.9929	0.1746	-2.3026	1.5241

45:
YGR086C
PIL1
chr7:650617-649598
Primary protein component of eisosomes; eisosomes are large immobile cell cortex structures associated with endocytosis; null mutant shows activation of Pkc1p/Ypk1p stress resistance pathways; detected in phosphorylated state in mitochondria; member of the BAR domain family; protein increases in abundance and relocalizes from plasma membrane to cytoplasm upon DNA replication stress
YPL004C
LSP1
chr16:551657-550632
Primary component of eisosomes; which are large immobile patch structures at the cell cortex associated with endocytosis, along with Pil1p and Sur7p; null mutants show activation of Pkc1p/Ypk1p stress resistance pathways; member of the BAR domain family

#True: 0
Fea.Sc	25.0443	-32.9471	7.0000	0.0278	1.0000	-0.9491	-0.0550	
FN:	0.5198	-0.8846	0.6857	0.7148	2.4775	-1.0024	0.7619	-2.3026	0.1213
FN:	0.5724	-0.6694	0.6559	0.5941	2.4775	-0.7392	0.5454	-2.3026	0.1418
FN:	0.6725	-0.6212	0.4941	0.8424	2.2287	-0.6271	0.5491	-2.3026	0.1545
FN:	0.6665	-0.7216	0.8073	0.7038	2.4699	-0.9389	0.6691	-2.3026	0.1692
FN:	0.6417	-0.4824	0.4651	0.6993	2.1546	-0.7502	0.5811	-2.3026	0.1258

46:
YBR156C
SLI15
chr2:553200-551104
Subunit of the conserved chromosomal passenger complex (CPC; Ipl1p-Sli15p-Bir1p-Nbl1p), which regulates kinetochore-microtubule attachments, activation of the spindle tension checkpoint, and mitotic spindle disassembly
YPL209C
IPL1
chr16:157593-156490
Aurora kinase subunit of the conserved chromosomal passenger complex (CPC; Ipl1p-Sli15p-Bir1p-Nbl1p), involved in regulating kinetochore-microtubule attachments; helps maintain condensed chromosomes during anaphase and early telophase; required for SPB cohesion and prevention of multipolar spindle formation; localizes to nuclear foci that become diffuse upon DNA replication stress; required for inhibition of karyopherin/importin Pse1p (aka Kap121p) upon SAC arrest

#True: 5
Fea.Sc	58.4192	6.8445	0.0000	0.0724	6.0000	-0.6120	-0.7814	
TP:	2.9703	0.0723	2.3417	1.8308	1.1377	-0.3692	0.2565	-2.3026	0.7422
TP:	2.2363	2.0855	2.3698	2.3233	0.5781	-0.6202	0.2310	-2.3026	0.8627
TP:	2.7548	0.1668	2.3465	2.0346	1.2842	-0.6672	0.2282	-2.3026	0.7307
TP:	3.0497	0.1726	2.2547	2.0464	1.1789	-0.4103	0.3846	-2.3026	0.7967
TP:	2.7993	0.0250	2.3829	2.2287	1.0760	-0.5382	0.1746	-2.3026	0.7307

47:
YNL325C
FIG4
chr14:31378-28739
Phosphatidylinositol 3,5-bisphosphate (PtdIns[3,5]P) phosphatase; required for efficient mating and response to osmotic shock; physically associates with and regulated by Vac14p; contains a SAC1-like domain
YLR386W
VAC14
chr12:893628-896270
Enzyme regulator; involved in synthesis of phosphatidylinositol 3,5-bisphosphate, in control of trafficking of some proteins to the vacuole lumen via the MVB, and in maintenance of vacuole size and acidity; binds negative (Fig4p) and positive (Fab1p) regulators of PtdIns(3,5)P(2) to control endolysosome function

#True: 5
Fea.Sc	39.6467	19.6467	3.0000	0.0667	2.0000	-0.5756	-0.9327	
TP:	1.4479	3.5973	0.1569	1.8308	2.0738	-0.3692	0.2565	-2.3026	0.8364
TP:	1.5897	2.0855	0.7810	1.5081	2.0738	-0.6202	0.2310	-2.3026	0.6683
TP:	1.6291	3.4525	0.9602	2.0346	1.6822	-0.6672	0.2282	-2.3026	0.8771
TP:	1.4279	3.2403	1.0586	2.0464	1.7824	-0.4103	0.3846	-2.3026	0.9034
TP:	1.6070	3.5897	0.7818	2.2287	1.7824	-0.5382	0.1746	-2.3026	0.9154

48:
YDL201W
TRM8
chr4:99561-100421
Noncatalytic subunit of a tRNA methyltransferase complex; Trm8p and Trm82p comprise an enzyme that catalyzes a methyl-transfer from S-adenosyl-l-methionine to the N(7) atom of guanine at position 46 in tRNA; Trm8 lacks catalytic activity if not bound to Trm82p
YDR165W
TRM82
chr4:784871-786205
Catalytic subunit of a tRNA methyltransferase complex; Trm8p and Trm82p comprise an enzyme that catalyzes a methyl-transfer from S-adenosyl-l-methionine to the N(7) atom of guanine at position 46 in tRNA; Trm8 lacks catalytic activity if not bound to Trm82p; relocalizes to the cytosol in response to hypoxia

#True: 5
Fea.Sc	61.0428	52.1984	0.0000	0.1705	0.0000	0.9108	1.4809	
TP:	2.9703	5.2320	2.3417	2.6418	3.5713	3.9411	3.1526	-2.3026	2.6935
TP:	2.2363	4.3158	2.3698	2.2363	3.6534	4.0281	2.9295	-2.3026	2.4333
TP:	2.7548	5.2244	2.3465	2.2287	4.0479	4.5313	3.5280	-2.3026	2.7949
TP:	3.0497	5.3198	2.2547	2.2287	3.5280	3.7328	3.4327	-2.3026	2.6555
TP:	2.7993	5.0013	2.3829	2.2287	3.7328	4.0205	3.6150	-2.3026	2.6847

49:
YAL009W
SPO7
chr1:135854-136633
Putative regulatory subunit of Nem1p-Spo7p phosphatase holoenzyme; regulates nuclear growth by controlling phospholipid biosynthesis, required for normal nuclear envelope morphology, premeiotic replication, and sporulation
YHR004C
NEM1
chr8:113094-111754
Probable catalytic subunit of Nem1p-Spo7p phosphatase holoenzyme; regulates nuclear growth by controlling phospholipid biosynthesis, required for normal nuclear envelope morphology and sporulation; homolog of the human protein Dullard

#True: 5
Fea.Sc	36.5688	-3.4312	2.0000	0.0508	0.0000	0.5541	0.2427	
TP:	1.4479	0.0723	1.4586	1.5432	3.5713	3.9411	0.7619	-2.3026	1.3117
TP:	1.5897	-0.7566	1.2808	1.1637	3.6534	4.0281	0.5454	-2.3026	1.1502
TP:	1.6291	0.1668	1.5356	1.6327	4.0479	4.5313	0.5491	-2.3026	1.4737
TP:	1.4279	0.1726	1.3814	1.5684	3.5280	3.7328	0.6691	-2.3026	1.2722
TP:	1.6070	0.0250	1.4710	1.4264	3.7328	4.0205	0.5811	-2.3026	1.3201

50:
YOR142W
LSC1
chr15:593057-594046
Alpha subunit of succinyl-CoA ligase; succinyl-CoA ligase is a mitochondrial enzyme of the TCA cycle that catalyzes the nucleotide-dependent conversion of succinyl-CoA to succinate; phosphorylated
YGR244C
LSC2
chr7:979319-978036
Beta subunit of succinyl-CoA ligase; succinyl-CoA ligase is a mitochondrial enzyme of the TCA cycle that catalyzes the nucleotide-dependent conversion of succinyl-CoA to succinate

#True: 5
Fea.Sc	21.1095	9.0584	0.0000	0.0571	0.0000	1.0554	1.6852	
TP:	0.5198	3.5973	2.3417	1.5432	3.5713	3.9411	3.1526	-2.3026	2.0455
TP:	0.5724	2.0855	2.3698	1.5081	3.6534	4.0281	3.8458	-2.3026	1.9701
TP:	0.6725	3.4525	2.3465	1.6327	4.0479	4.5313	3.5280	-2.3026	2.2386
TP:	0.6665	3.2403	2.2547	1.5684	3.5280	3.7328	3.4327	-2.3026	2.0151
TP:	0.6417	3.5897	2.3829	1.4264	3.7328	4.0205	3.6150	-2.3026	2.1383

51:
YPL096W
PNG1
chr16:366927-368018
Conserved peptide N-glycanase required for deglycosylation of misfolded glycoproteins during proteasome-dependent degradation; localizes to the cytoplasm and nucleus; activity is enhanced by interaction with Rad23p
YEL037C
RAD23
chr5:82603-81407
Protein with ubiquitin-like N terminus; subunit of Nuclear Excision Repair Factor 2 (NEF2) with Rad4p that binds damaged DNA; enhances protein deglycosylation activity of Png1p; also involved, with Rad4p, in ubiquitylated protein turnover

#True: 0
Fea.Sc	46.1558	-21.0305	1.0000	0.0563	9.0000	-0.9594	0.0004	
FN:	2.3475	-0.8846	2.1379	1.5432	-1.4599	-1.0024	0.7619	-2.3026	0.1426
FN:	2.5846	-0.7566	1.8151	1.5081	-1.3463	-0.7392	0.5454	-2.3026	0.1636
FN:	2.1746	-0.6212	1.9511	1.6327	-1.2696	-0.6271	0.5491	-2.3026	0.1859
FN:	2.6342	-0.7216	1.8922	1.5684	-1.3906	-0.9389	0.6691	-2.3026	0.1763
FN:	2.2859	-0.4824	1.8367	1.4264	-1.4951	-0.7502	0.5811	-2.3026	0.1375

52:
YDR060W
MAK21
chr4:570649-573726
Constituent of 66S pre-ribosomal particles; required for large (60S) ribosomal subunit biogenesis; involved in nuclear export of pre-ribosomes; required for maintenance of dsRNA virus; homolog of human CAATT-binding protein
YOR206W
NOC2
chr15:727512-729644
Protein that forms a nucleolar complex with Mak21p that binds to 90S and 66S pre-ribosomes, as well as a nuclear complex with Noc3p that binds to 66S pre-ribosomes; both complexes mediate intranuclear transport of ribosomal precursors

#True: 0
Fea.Sc	84.4486	-1.2064	3.0000	0.0221	9.0000	-0.4585	-1.0000	
FN:	3.7404	0.0723	0.1569	0.7148	-1.4599	-0.3692	0.2565	-2.3026	0.1011
FN:	2.7471	2.0855	0.7810	0.5941	-1.3463	-0.6202	0.2310	-2.3026	0.2712
FN:	3.7328	0.1668	0.9602	0.8424	-1.2696	-0.6672	0.2282	-2.3026	0.2114
FN:	2.5164	0.1726	1.0586	0.7038	-1.3906	-0.4103	0.3846	-2.3026	0.0916
FN:	3.0760	0.0250	0.7818	0.6993	-1.4951	-0.5382	0.1746	-2.3026	0.0526

53:
YFL022C
FRS2
chr6:95010-93499
Alpha subunit of cytoplasmic phenylalanyl-tRNA synthetase; forms a tetramer with Frs1p to form active enzyme; evolutionarily distant from mitochondrial phenylalanyl-tRNA synthetase based on protein sequence, but substrate binding is similar
YLR060W
FRS1
chr12:260979-262766
Beta subunit of cytoplasmic phenylalanyl-tRNA synthetase; forms a tetramer with Frs2p to generate active enzyme; able to hydrolyze mis-aminoacylated tRNA-Phe, which could contribute to translational quality control

#True: 5
Fea.Sc	35.8393	23.7882	0.0000	0.0599	0.0000	0.3057	0.6802	
TP:	1.4479	3.5973	2.3417	1.5432	3.5713	2.8425	2.3698	-2.3026	1.9264
TP:	1.5897	4.4335	2.3698	1.5081	3.6534	2.3905	2.8425	-2.3026	2.0606
TP:	1.6291	3.4525	2.3465	1.6327	4.0479	3.2403	3.1042	-2.3026	2.1438
TP:	1.4279	3.2403	2.2547	1.5684	3.5280	1.5291	2.9219	-2.3026	1.7710
TP:	1.6070	3.5897	2.3829	1.4264	3.7328	3.2403	2.9219	-2.3026	2.0748

54:
YCL009C
ILV6
chr3:105548-104619
Regulatory subunit of acetolactate synthase; acetolactate synthase catalyzes the first step of branched-chain amino acid biosynthesis; enhances activity of the Ilv2p catalytic subunit, localizes to mitochondria
YMR108W
ILV2
chr13:484084-486147
Acetolactate synthase; catalyses the first common step in isoleucine and valine biosynthesis and is the target of several classes of inhibitors, localizes to the mitochondria; expression of the gene is under general amino acid control

#True: 5
Fea.Sc	20.0000	7.5306	1.0000	0.0198	0.0000	0.3191	0.6520	
TP:	0.5198	0.0723	2.1379	-2.1310	3.5713	2.8425	2.3698	-2.3026	0.8850
TP:	0.5724	2.0855	1.8151	0.5941	3.6534	2.3905	2.8425	-2.3026	1.4563
TP:	0.6725	0.1668	1.9511	-2.0733	4.0479	3.2403	3.1042	-2.3026	1.1009
TP:	0.6665	0.1726	1.8922	-2.1439	3.5280	1.5291	2.9219	-2.3026	0.7830
TP:	0.6417	0.0250	1.8367	-2.1323	3.7328	3.2403	2.9219	-2.3026	0.9954

55:
YOR026W
BUB3
chr15:379781-380806
Kinetochore checkpoint WD40 repeat protein that localizes to kinetochores during prophase and metaphase, delays anaphase in the presence of unattached kinetochores; forms complexes with Mad1p-Bub1p and with Cdc20p, binds Mad2p and Mad3p
YGR188C
BUB1
chr7:875109-872044
Protein kinase involved in the cell cycle checkpoint into anaphase; forms complex with Mad1p and Bub3p crucial to preventing cell cycle progression into anaphase in presence of spindle damage; CDC28-mediated phosphorylation at Bub1p-T566 is important for degradation in anaphase and adaptation of checkpoint to prolonged mitotic arrest; associates with centromere DNA via Skp1p; BUB1 has a paralog, MAD3, that arose from the whole genome duplication

#True: 5
Fea.Sc	77.2605	28.9254	1.0000	0.0711	6.0000	-0.0003	-0.4921	
TP:	3.2778	3.5973	2.1379	1.8308	1.1377	1.0280	-0.0225	-2.3026	1.3356
TP:	2.7471	4.4335	1.8151	2.3233	0.5781	1.0936	0.3492	-2.3026	1.3797
TP:	2.8647	3.4525	1.9511	2.0346	1.2842	1.0262	0.5240	-2.3026	1.3543
TP:	2.9825	3.2403	1.8922	2.0464	1.1789	1.5291	0.4219	-2.3026	1.3736
TP:	2.7395	3.5897	1.8367	2.2287	1.0760	0.9929	0.4522	-2.3026	1.3266

56:
YJR135W-A
TIM8
chr10:676971-677234
Mitochondrial intermembrane space protein; forms a complex with Tim13p that delivers a subset of hydrophobic proteins to the TIM22 complex for inner membrane insertion; homolog of human TIMM8A, implicated in Mohr-Tranebjaerg syndrome
YGR181W
TIM13
chr7:858287-858604
Mitochondrial intermembrane space protein; forms a complex with Tim8p that delivers a subset of hydrophobic proteins to the TIM22 complex for insertion into the inner membrane

#True: 5
Fea.Sc	20.0000	-20.0000	2.0000	0.0656	0.0000	0.4001	-0.0360	
TP:	0.5198	-0.8846	1.4586	1.8308	3.5713	2.8425	0.7619	-2.3026	0.9747
TP:	0.5724	-0.7566	1.2808	1.5081	3.6534	2.3905	0.5454	-2.3026	0.8614
TP:	0.6725	-0.6212	1.5356	2.0346	4.0479	3.2403	0.5491	-2.3026	1.1445
TP:	0.6665	-0.7216	1.3814	2.0464	3.5280	3.7328	0.6691	-2.3026	1.1250
TP:	0.6417	-0.4824	1.4710	2.2287	3.7328	3.2403	0.5811	-2.3026	1.1388

57:
YGL212W
VAM7
chr7:91432-92382
Vacuolar SNARE protein; functions with Vam3p in vacuolar protein trafficking; has an N-terminal PX domain (phosphoinositide-binding module) that binds PtdIns-3-P and mediates membrane binding; SNAP-25 homolog; protein abundance increases in response to DNA replication stress
YOR106W
VAM3
chr15:519121-519972
Syntaxin-like vacuolar t-SNARE that functions with Vam7p in vacuolar protein trafficking; mediates docking/fusion of late transport intermediates with the vacuole; has an acidic di-leucine sorting signal and C-terminal transmembrane region

#True: 0
Fea.Sc	54.3864	-3.6202	6.0000	0.0253	9.0000	-0.0005	0.0000	
FN:	2.3475	0.0723	0.2214	0.7148	-1.4599	1.0280	0.7619	-2.3026	0.1729
FN:	2.2363	-0.7566	-0.4027	0.5941	-1.3463	1.0936	0.5454	-2.3026	-0.0423
FN:	2.1746	0.1668	-0.1384	0.8424	-1.2696	1.0262	0.5491	-2.3026	0.1311
FN:	2.6342	0.1726	0.2477	0.7038	-1.3906	1.5291	0.6691	-2.3026	0.2829
FN:	2.2859	0.0250	0.2138	0.6993	-1.4951	0.9929	0.5811	-2.3026	0.1250

58:
YGL086W
MAD1
chr7:347119-349368
Coiled-coil protein involved in spindle-assembly checkpoint; required for inhibition of karyopherin/importin Pse1p (aka Kap121p) upon spindle assembly checkpoint arrest; phosphorylated by Mps1p upon checkpoint activation which leads to inhibition of anaphase promoting complex activity; forms a complex with Mad2p; gene dosage imbalance between MAD1 and MAD2 leads to chromosome instability
YJL030W
MAD2
chr10:387657-388247
Component of the spindle-assembly checkpoint complex; delays onset of anaphase in cells with defects in mitotic spindle assembly; forms a complex with Mad1p; regulates APC/C activity during prometaphase and metaphase of meiosis I; gene dosage imbalance between MAD1 and MAD2 leads to chromosome instability

#True: 5
Fea.Sc	69.6662	8.7988	0.0000	0.0557	3.0000	0.0000	0.0000	
TP:	2.9703	3.5973	2.3417	1.5432	2.2363	1.0280	0.7619	-2.3026	1.5220
TP:	4.2732	2.0855	2.3698	1.5081	1.9486	1.0936	0.5454	-2.3026	1.4402
TP:	2.7548	3.4525	2.3465	1.6327	2.2287	1.0262	0.5491	-2.3026	1.4610
TP:	3.0497	3.2403	2.2547	1.5684	2.4110	1.5291	0.6691	-2.3026	1.5525
TP:	2.7993	3.5897	2.3829	1.4264	2.3240	0.9929	0.5811	-2.3026	1.4742

59:
YKL058W
TOA2
chr11:330166-330534
TFIIA small subunit; involved in transcriptional activation, acts as antirepressor or as coactivator; homologous to smallest subunit of human and Drosophila TFIIA; protein abundance increases in response to DNA replication stress
YOR194C
TOA1
chr15:712543-711683
TFIIA large subunit; involved in transcriptional activation, acts as antirepressor or as coactivator; homologous to largest and second largest subunits of human and Drosophila TFIIA

#True: 5
Fea.Sc	133.2268	53.2268	0.0000	0.0819	8.0000	0.0000	0.0000	
TP:	2.6418	5.2320	2.3417	3.2171	0.4037	1.0280	0.7619	-2.3026	1.6655
TP:	3.6226	4.3158	2.3698	2.3233	0.8012	1.0936	0.5454	-2.3026	1.5962
TP:	2.6342	5.2244	2.3465	3.1450	0.9478	1.0262	0.5491	-2.3026	1.6963
TP:	2.2287	5.3198	2.2547	3.7869	0.6601	1.5291	0.6691	-2.3026	1.7682
TP:	2.2287	5.0013	2.3829	2.9909	0.9759	0.9929	0.5811	-2.3026	1.6064

60:
YJR137C
MET5
chr10:683285-678957
Sulfite reductase beta subunit; involved in amino acid biosynthesis, transcription repressed by methionine
YFR030W
MET10
chr6:213312-216419
Subunit alpha of assimilatory sulfite reductase; complex converts sulfite into sulfide

#True: 5
Fea.Sc	12.7976	-7.2024	0.0000	0.0509	0.0000	0.2688	1.2184	
TP:	-3.0590	0.0723	2.3417	1.5432	3.5713	2.8425	3.1526	-2.3026	1.0202
TP:	-3.2871	-0.7566	2.3698	1.1637	3.6534	2.3905	2.9295	-2.3026	0.7701
TP:	-3.2877	0.1668	2.3465	1.6327	4.0479	3.2403	3.5280	-2.3026	1.1715
TP:	-2.8933	0.1726	2.2547	1.5684	3.5280	1.5291	3.4327	-2.3026	0.9112
TP:	-3.0606	0.0250	2.3829	1.4264	3.7328	3.2403	3.6150	-2.3026	1.1324

61:
YER017C
AFG3
chr5:191788-189503
Component, with Yta12p, of mitochondrial inner membrane m-AAA protease; mediates degradation of misfolded or unassembled proteins and is also required for correct assembly of mitochondrial enzyme complexes; involved in cytoplasmic mRNA translation and aging
YMR089C
YTA12
chr13:448086-445609
Component, with Afg3p, of the mitochondrial inner membrane m-AAA protease that mediates degradation of misfolded or unassembled proteins and is also required for correct assembly of mitochondrial enzyme complexes

#True: 5
Fea.Sc	71.8176	36.6476	0.0000	0.0953	0.0000	0.8681	0.2621	
TP:	3.2778	5.2320	2.3417	3.2171	3.5713	3.9411	0.7619	-2.3026	2.5050
TP:	4.2732	4.4335	2.3698	2.9295	3.6534	4.0281	2.8425	-2.3026	2.7784
TP:	2.8647	5.2244	2.3465	3.1450	4.0479	4.5313	0.5491	-2.3026	2.5508
TP:	2.9825	5.3198	2.2547	3.7869	3.5280	3.7328	0.6691	-2.3026	2.4964
TP:	2.7395	5.0013	2.3829	2.9909	3.7328	4.0205	0.5811	-2.3026	2.3933

62:
YDR028C
REG1
chr4:500879-497835
Regulatory subunit of type 1 protein phosphatase Glc7p; involved in negative regulation of glucose-repressible genes; involved in regulation of the nucleocytoplasmic shuttling of Hxk2p; REG1 has a paralog, REG2, that arose from the whole genome duplication
YER133W
GLC7
chr5:432495-433958
Type 1 serine/threonine protein phosphatase catalytic subunit; involved in various processes including glycogen metabolism, sporulation, mitosis; accumulates at mating projections by interaction with Afr1p; interacts with many regulatory subunits; involved in regulation of the nucleocytoplasmic shuttling of Hxk2p; import into nucleus is inhibited during spindle assembly checkpoint arrest

#True: 0
Fea.Sc	71.0105	-12.7237	9.0000	0.0162	9.0000	-0.8038	-0.9541	
FN:	3.2778	0.0723	-1.9609	-2.1310	-1.4599	-0.3692	0.2565	-2.3026	-0.5771
FN:	4.2732	-0.7566	-1.8370	-2.3677	-1.3463	-0.6202	0.2310	-2.3026	-0.5908
FN:	2.8647	0.1668	-1.8478	-2.0733	-1.2696	-0.6672	0.2282	-2.3026	-0.6126
FN:	2.9825	0.1726	-1.9059	-2.1439	-1.3906	-0.4103	0.3846	-2.3026	-0.5767
FN:	2.7395	0.0250	-2.1173	-2.1323	-1.4951	-0.5382	0.1746	-2.3026	-0.7058

63:
YNL076W
MKS1
chr14:483556-485310
Pleiotropic negative transcriptional regulator involved in Ras-CAMP and lysine biosynthetic pathways and nitrogen regulation; involved in retrograde (RTG) mitochondria-to-nucleus signaling
YGL252C
RTG2
chr7:27484-25718
Sensor of mitochondrial dysfunction; regulates the subcellular location of Rtg1p and Rtg3p, transcriptional activators of the retrograde (RTG) and TOR pathways; Rtg2p is inhibited by the phosphorylated form of Mks1p

#True: 5
Fea.Sc	56.2841	16.0023	0.0000	0.0443	1.0000	0.0000	-1.1166	
TP:	2.3475	3.5973	2.3417	1.5432	2.4775	1.0280	0.2565	-2.3026	1.4111
TP:	2.2363	2.0855	2.3698	1.1637	2.4775	1.0936	0.2310	-2.3026	1.1694
TP:	2.1746	3.4525	2.3465	1.6327	2.2287	1.0262	0.2282	-2.3026	1.3484
TP:	2.6342	3.2403	2.2547	1.5684	2.4699	1.5291	0.3846	-2.3026	1.4723
TP:	2.2859	3.5897	2.3829	1.4264	2.1546	0.9929	0.1746	-2.3026	1.3380

64:
YNR006W
VPS27
chr14:636986-638854
Endosomal protein that forms a complex with Hse1p; required for recycling Golgi proteins, forming lumenal membranes and sorting ubiquitinated proteins destined for degradation; has Ubiquitin Interaction Motifs which bind ubiquitin (Ubi4p)
YHL002W
HSE1
chr8:102612-103970
Subunit of the endosomal Vps27p-Hse1p complex required for sorting of ubiquitinated membrane proteins into intralumenal vesicles prior to vacuolar degradation, as well as for recycling of Golgi proteins and formation of lumenal membranes

#True: 5
Fea.Sc	122.1855	73.9474	0.0000	0.1129	4.0000	-0.0228	-0.9969	
TP:	2.6418	3.6226	2.3417	3.3349	1.4479	1.0280	0.2565	-2.3026	1.5463
TP:	0.8500	4.3158	2.3698	2.9295	1.1377	1.0936	0.2310	-2.3026	1.3281
TP:	2.6342	3.3273	2.3465	2.8165	0.8424	1.0262	0.2282	-2.3026	1.3648
TP:	2.2287	2.9219	2.2547	2.2287	1.1991	1.5291	0.3846	-2.3026	1.3055
TP:	2.2287	3.6150	2.3829	2.7395	1.1991	0.9929	0.1746	-2.3026	1.3788

65:
YPL031C
PHO85
chr16:493037-492018
Cyclin-dependent kinase; has ten cyclin partners; involved in regulating the cellular response to nutrient levels and environmental conditions and progression through the cell cycle
YPL219W
PCL8
chr16:136750-138228
Cyclin; interacts with Pho85p cyclin-dependent kinase (Cdk) to phosphorylate and regulate glycogen synthase, also activates Pho85p for Glc8p phosphorylation; PCL8 has a paralog, PCL10, that arose from the whole genome duplication

#True: 5
Fea.Sc	48.9944	-38.1242	1.0000	0.0658	5.0000	-0.0001	-1.1562	
TP:	2.3475	-0.8846	2.1379	1.8308	1.3200	1.0280	-0.1616	-2.3026	0.6644
TP:	2.5846	-0.6694	1.8151	1.5081	1.8308	1.0936	-0.0119	-2.3026	0.7311
TP:	2.1746	-0.6212	1.9511	2.0346	1.7432	1.0262	-0.2107	-2.3026	0.7244
TP:	2.6342	-0.7216	1.8922	2.0464	1.8720	1.5291	-0.2689	-2.3026	0.8351
TP:	2.2859	-0.4824	1.8367	2.2287	1.7587	0.9929	-0.3062	-2.3026	0.7515

66:
YBR036C
CSG2
chr2:310313-309081
Endoplasmic reticulum membrane protein; required for mannosylation of inositolphosphorylceramide and for growth at high calcium concentrations; protein abundance increases in response to DNA replication stress
YBR161W
CSH1
chr2:561634-562764
Mannosylinositol phosphorylceramide (MIPC) synthase catalytic subunit; forms a complex with regulatory subunit Csg2p; function in sphingolipid biosynthesis is overlapping with that of Sur1p; CSH1 has a paralog, SUR1, that arose from the whole genome duplication

#True: 5
Fea.Sc	20.0000	0.0000	0.0000	0.0845	2.0000	0.0000	-1.1660	
TP:	0.5198	0.0723	2.3417	3.2171	2.0738	1.0280	-0.1616	-2.3026	0.8486
TP:	0.5724	2.0855	2.3698	2.9295	2.0738	1.0936	-0.0119	-2.3026	1.1013
TP:	0.6725	0.1668	2.3465	3.1450	1.6822	1.0262	-0.2107	-2.3026	0.8157
TP:	0.6665	0.1726	2.2547	3.7869	1.7824	1.5291	-0.2689	-2.3026	0.9526
TP:	0.6417	0.0250	2.3829	2.9909	1.7824	0.9929	-0.3062	-2.3026	0.7759

67:
YOL067C
RTG1
chr15:202518-201985
Transcription factor (bHLH) involved in interorganelle communication between mitochondria, peroxisomes, and nucleus
YBL103C
RTG3
chr2:23536-22076
Basic helix-loop-helix-leucine zipper (bHLH/Zip) transcription factor that forms a complex with another bHLH/Zip protein, Rtg1p, to activate the retrograde (RTG) and TOR pathways

#True: 5
Fea.Sc	67.5683	27.5683	0.0000	0.0822	1.0000	0.0000	-0.1434	
TP:	2.9703	3.5973	2.3417	3.2171	2.4775	1.0280	0.7619	-2.3026	1.7614
TP:	4.2732	4.4335	2.3698	2.3233	2.4775	1.0936	0.5454	-2.3026	1.9017
TP:	2.7548	3.4525	2.3465	3.1450	2.2287	1.0262	0.5491	-2.3026	1.6500
TP:	3.0497	3.2403	2.2547	3.7869	2.4699	1.5291	0.6691	-2.3026	1.8371
TP:	2.7993	3.5897	2.3829	2.9909	2.1546	0.9929	0.5811	-2.3026	1.6486

68:
YNL297C
MON2
chr14:76583-71673
Peripheral membrane protein with a role in endocytosis and vacuole integrity, interacts with and negatively regulates Arl1p; localizes to the endosome; member of the Sec7p family of proteins
YDR141C
DOP1
chr4:739997-734901
Golgi-localized, leucine-zipper domain containing protein; involved in endosome to Golgi transport, organization of the ER, establishing cell polarity, and morphogenesis; detected in highly purified mitochondria in high-throughput studies

#True: 5
Fea.Sc	53.4268	13.4268	1.0000	0.0607	0.0000	0.5148	-1.1095	
TP:	2.3475	3.5973	2.1379	1.5432	3.5713	3.9411	0.2565	-2.3026	1.8865
TP:	2.2363	2.0855	1.8151	1.5081	3.6534	4.0281	0.2310	-2.3026	1.6569
TP:	2.1746	3.4525	1.9511	1.6327	4.0479	4.5313	0.2282	-2.3026	1.9645
TP:	2.6342	3.2403	1.8922	1.5684	3.5280	3.7328	0.3846	-2.3026	1.8347
TP:	2.2859	3.5897	1.8367	1.4264	3.7328	4.0205	0.1746	-2.3026	1.8455

69:
YKL019W
RAM2
chr11:402568-403518
Alpha subunit of both the farnesyltransferase and type I geranylgeranyltransferase that catalyze prenylation of proteins containing a CAAX consensus motif; essential protein required for membrane localization of Ras proteins and a-factor
YGL155W
CDC43
chr7:214081-215211
Beta subunit of geranylgeranyltransferase type I; catalyzes geranylgeranylation to the cysteine residue in proteins containing a C-terminal CaaX sequence ending in Leu or Phe; has substrates important for morphogenesis

#True: 5
Fea.Sc	55.2830	23.8372	0.0000	0.1654	1.0000	-0.0001	0.0000	
TP:	2.3475	3.5973	2.3417	2.6418	2.4775	1.0280	0.7619	-2.3026	1.6116
TP:	2.2363	4.4335	2.3698	2.9295	2.4775	1.0936	0.5454	-2.3026	1.7229
TP:	2.1746	3.4525	2.3465	2.2287	2.2287	1.0262	0.5491	-2.3026	1.4630
TP:	2.6342	3.2403	2.2547	2.2287	2.4699	1.5291	0.6691	-2.3026	1.5904
TP:	2.2859	3.5897	2.3829	2.2287	2.1546	0.9929	0.5811	-2.3026	1.4891

70:
YJL031C
BET4
chr10:387438-386368
Alpha subunit of Type II geranylgeranyltransferase required for vesicular transport between the endoplasmic reticulum and the Golgi; provides a membrane attachment moiety to Rab-like proteins Ypt1p and Sec4p
YPR176C
BET2
chr16:892078-891101
Beta subunit of Type II geranylgeranyltransferase required for vesicular transport between the endoplasmic reticulum and the Golgi; provides a membrane attachment moiety to Rab-like proteins Ypt1p and Sec4p

#True: 5
Fea.Sc	35.7491	-4.2509	0.0000	0.0947	2.0000	0.0000	0.0000	
TP:	1.4479	0.0723	2.3417	3.2171	2.0738	1.0280	0.7619	-2.3026	1.0800
TP:	1.5897	-0.7566	2.3698	2.9295	2.0738	1.0936	0.5454	-2.3026	0.9428
TP:	1.6291	0.1668	2.3465	3.1450	1.6822	1.0262	0.5491	-2.3026	1.0303
TP:	1.4279	0.1726	2.2547	3.7869	1.7824	1.5291	0.6691	-2.3026	1.1650
TP:	1.6070	0.0250	2.3829	2.9909	1.7824	0.9929	0.5811	-2.3026	1.0074

71:
YFL041W
FET5
chr6:49139-51007
Multicopper oxidase; integral membrane protein with similarity to Fet3p; may have a role in iron transport
YBR207W
FTH1
chr2:635146-636543
Putative high affinity iron transporter; involved in transport of intravacuolar stores of iron; forms complex with Fet5p; expression is regulated by iron; proposed to play indirect role in endocytosis; protein abundance increases in response to DNA replication stress

#True: 3
Fea.Sc	11.5566	-2.3200	2.0000	0.0527	0.0000	0.2356	-0.2195	
FN:	-3.0590	0.0723	1.4586	1.5432	3.5713	2.8425	-0.0225	-2.3026	0.5130
TP:	-3.2871	2.0855	1.2808	1.5081	3.6534	2.3905	0.3492	-2.3026	0.7097
TP:	-3.2877	0.1668	1.5356	1.6327	4.0479	3.2403	0.5240	-2.3026	0.6946
FN:	-2.8933	0.1726	1.3814	1.5684	3.5280	1.5291	0.4219	-2.3026	0.4257
TP:	-3.0606	0.0250	1.4710	1.4264	3.7328	3.2403	0.4522	-2.3026	0.6231

72:
YBR131W
CCZ1
chr2:497163-499277
Protein involved in vacuolar assembly; essential for autophagy and the cytoplasm-to-vacuole pathway
YGL124C
MON1
chr7:276714-274780
Protein required for fusion of cvt-vesicles and autophagosomes with the vacuole; associates, as a complex with Ccz1p, with a perivacuolar compartment; potential Cdc28p substrate

#True: 5
Fea.Sc	50.3108	30.3108	0.0000	0.0934	3.0000	-0.7626	-2.1984	
TP:	2.3475	3.5973	2.3417	3.2171	2.2363	-0.3692	-0.4204	-2.3026	1.3310
TP:	2.5846	4.4335	2.3698	2.9295	1.9486	-0.6202	-0.3477	-2.3026	1.3745
TP:	2.1746	3.4525	2.3465	3.1450	2.2287	-0.6672	-0.8158	-2.3026	1.1952
TP:	2.6342	3.2403	2.2547	3.7869	2.4110	-0.4103	-0.8158	-2.3026	1.3498
TP:	2.2859	3.5897	2.3829	2.9909	2.3240	-0.5382	-0.7331	-2.3026	1.2499

73:
YDL099W
BUG1
chr4:283419-284444
Cis-golgi localized protein involved in ER to Golgi transport; forms a complex with the mammalian GRASP65 homolog, Grh1p; mutants are compromised for the fusion of ER-derived vesicles with Golgi membranes
YDR517W
GRH1
chr4:1477239-1478357
Acetylated cis-Golgi protein, involved in ER to Golgi transport; homolog of human GRASP65; forms a complex with the coiled-coil protein Bug1p; mutants are compromised for the fusion of ER-derived vesicles with Golgi membranes; protein abundance increases in response to DNA replication stress

#True: 5
Fea.Sc	19.1239	-2.0457	1.0000	0.0552	0.0000	1.0752	0.0000	
TP:	-3.0590	0.0723	2.1379	1.5432	3.5713	3.9411	0.7619	-2.3026	0.8333
TP:	0.5724	2.0855	1.8151	1.5081	3.6534	4.0281	0.5454	-2.3026	1.4882
TP:	-3.2877	0.1668	1.9511	1.6327	4.0479	4.5313	0.5491	-2.3026	0.9111
TP:	-2.8933	0.1726	1.8922	1.5684	3.5280	3.7328	0.6691	-2.3026	0.7959
TP:	-3.0606	0.0250	1.8367	1.4264	3.7328	4.0205	0.5811	-2.3026	0.7824

74:
YGR108W
CLB1
chr7:703636-705051
B-type cyclin involved in cell cycle progression; activates Cdc28p to promote the transition from G2 to M phase; accumulates during G2 and M, then targeted via a destruction box motif for ubiquitin-mediated degradation by the proteasome; CLB1 has a paralog, CLB2, that arose from the whole genome duplication
YBR160W
CDC28
chr2:560078-560974
Cyclin-dependent kinase (CDK) catalytic subunit; master regulator of mitotic and meiotic cell cycles; alternately associates with G1 (CLNs), S and G2/M (CLBs) phase cyclins, which provide substrate specificity; regulates cell cycle transcriptional programs, basal transcription, chromosome duplication and segregation, spindle dynamics, lipid biosynthesis, membrane trafficking, polarized cell growth, and morphogenesis; abundance increases in response to DNA replication stress

#True: 0
Fea.Sc	24.2204	-81.4905	1.0000	0.0436	5.0000	0.0000	-1.0797	
FN:	0.5198	-1.9278	2.1379	1.5432	1.3200	1.0280	0.2565	-2.3026	0.3219
FN:	0.5724	-2.1010	1.8151	1.1637	1.8308	1.0936	0.2310	-2.3026	0.2879
FN:	0.6725	-2.2543	1.9511	1.6327	1.7432	1.0262	0.2282	-2.3026	0.3371
FN:	0.6665	-1.8876	1.8922	1.5684	1.8720	1.5291	0.3846	-2.3026	0.4653
FN:	0.6417	-1.9250	1.8367	1.4264	1.7587	0.9929	0.1746	-2.3026	0.3254

75:
YLR135W
SLX4
chr12:413281-415527
Endonuclease involved in processing DNA; acts during recombination and repair; promotes template switching during break-induced replication (BIR), causing non-reciprocal translocations (NRTs); cleaves branched structures in a complex with Slx1p; involved interstrand cross-link repair and in Rad1p/Rad10p-dependent removal of 3'-nonhomologous tails during DSBR via single-strand annealing; relative distribution to nuclear foci increases upon DNA replication stress
YBR228W
SLX1
chr2:675313-676227
Subunit of a complex, with Slx4p, that hydrolyzes 5' branches from duplex DNA in response to stalled or converging replication forks; function overlaps with that of Sgs1p-Top3p

#True: 5
Fea.Sc	63.8743	36.1692	1.0000	0.0634	3.0000	-0.7169	0.3470	
TP:	2.9703	5.2320	2.1379	1.8308	2.2363	-0.3692	2.3698	-2.3026	1.7632
TP:	2.2363	4.4335	1.8151	1.5081	1.9486	-0.6202	2.8425	-2.3026	1.4827
TP:	2.7548	5.2244	1.9511	2.0346	2.2287	-0.6672	3.1042	-2.3026	1.7910
TP:	3.0497	5.3198	1.8922	2.0464	2.4110	-0.4103	2.9219	-2.3026	1.8660
TP:	2.7993	5.0013	1.8367	2.2287	2.3240	-0.5382	2.9219	-2.3026	1.7839

76:
YGL207W
SPT16
chr7:98969-102076
Subunit of the heterodimeric FACT complex (Spt16p-Pob3p); FACT associates with chromatin via interaction with Nhp6Ap and Nhp6Bp, and reorganizes nucleosomes to facilitate access to DNA by RNA and DNA polymerases; SPT16 specifically required for diauxic shift-induced H2B deposition onto rDNA genes; some mutations cause reduced nucleosome occupancy over highly transcribed regions of the yeast genome
YML069W
POB3
chr13:135500-137158
Subunit of the heterodimeric FACT complex (Spt16p-Pob3p); FACT associates with chromatin via interaction with Nhp6Ap and Nhp6Bp, and reorganizes nucleosomes to facilitate access to DNA by RNA and DNA polymerases; protein abundance increases in response to DNA replication stress

#True: 5
Fea.Sc	77.6828	31.5680	4.0000	0.0244	2.0000	0.0000	-0.1143	
TP:	3.2778	3.5973	0.5017	0.7148	2.0738	1.0280	0.7619	-2.3026	1.2066
TP:	2.7471	4.4335	0.9370	0.5941	2.0738	1.0936	0.5454	-2.3026	1.2653
TP:	2.8647	3.4525	0.8116	0.8424	1.6822	1.0262	0.5491	-2.3026	1.1158
TP:	2.9825	3.2403	1.0586	0.7038	1.7824	1.5291	0.6691	-2.3026	1.2079
TP:	2.7395	3.5897	0.9602	0.6993	1.7824	0.9929	0.5811	-2.3026	1.1303

77:
YMR296C
LCB1
chr13:860891-859215
Component of serine palmitoyltransferase; responsible along with Lcb2p for the first committed step in sphingolipid synthesis, which is the condensation of serine with palmitoyl-CoA to form 3-ketosphinganine
YDR062W
LCB2
chr4:576474-578159
Component of serine palmitoyltransferase; responsible along with Lcb1p for the first committed step in sphingolipid synthesis, which is the condensation of serine with palmitoyl-CoA to form 3-ketosphinganine

#True: 5
Fea.Sc	64.4035	44.4035	0.0000	0.1078	2.0000	0.0000	1.4588	
TP:	2.9703	5.2320	2.3417	3.3349	2.0738	1.0280	3.1526	-2.3026	2.2288
TP:	2.2363	4.3158	2.3698	2.9295	2.0738	1.0936	2.9295	-2.3026	1.9557
TP:	2.7548	5.2244	2.3465	2.8165	1.6822	1.0262	3.5280	-2.3026	2.1345
TP:	3.0497	5.3198	2.2547	2.2287	1.7824	1.5291	3.4327	-2.3026	2.1618
TP:	2.7993	5.0013	2.3829	2.7395	1.7824	0.9929	3.6150	-2.3026	2.1263

78:
YNL244C
SUI1
chr14:187496-187170
Translation initiation factor eIF1; component of a complex involved in recognition of the initiator codon; modulates translation accuracy at the initiation phase
YMR260C
TIF11
chr13:789839-789378
Translation initiation factor eIF1A; essential protein that forms a complex with Sui1p (eIF1) and the 40S ribosomal subunit and scans for the start codon; C-terminus associates with Fun12p (eIF5B); N terminus interacts with eIF2 and eIF3

#True: 0
Fea.Sc	20.0000	-45.7869	7.0000	0.0193	9.0000	0.0000	0.0000	
FN:	0.5198	-1.0748	0.6857	-2.1310	-1.4599	1.0280	0.7619	-2.3026	-0.4966
FN:	0.5724	-0.6694	0.6559	0.5941	-1.3463	1.0936	0.5454	-2.3026	-0.1071
FN:	0.6725	-0.9963	0.4941	-2.0733	-1.2696	1.0262	0.5491	-2.3026	-0.4875
FN:	0.6665	-1.0794	0.8073	-2.1439	-1.3906	1.5291	0.6691	-2.3026	-0.4055
FN:	0.6417	-1.2433	0.4651	-2.1323	-1.4951	0.9929	0.5811	-2.3026	-0.5615

79:
YNL199C
GCR2
chr14:266530-264926
Transcriptional activator of genes involved in glycolysis; interacts and functions with the DNA-binding protein Gcr1p
YPL075W
GCR1
chr16:412254-415362
Transcriptional activator of genes involved in glycolysis; DNA-binding protein that interacts and functions with the transcriptional activator Gcr2p

#True: 5
Fea.Sc	40.0000	0.0000	0.0000	0.0697	2.0000	0.0000	-1.3178	
TP:	1.4479	0.0723	2.3417	1.8308	2.0738	1.0280	-0.1616	-2.3026	0.7913
TP:	1.5897	2.0855	2.3698	2.3233	2.0738	1.0936	-0.0119	-2.3026	1.1527
TP:	1.6291	0.1668	2.3465	2.0346	1.6822	1.0262	-0.2107	-2.3026	0.7965
TP:	1.4279	0.1726	2.2547	2.0464	1.7824	1.5291	-0.2689	-2.3026	0.8302
TP:	1.6070	0.0250	2.3829	2.2287	1.7824	0.9929	-0.3062	-2.3026	0.8013

80:
YKR062W
TFA2
chr11:559666-560652
TFIIE small subunit; involved in RNA polymerase II transcription initiation
YKL028W
TFA1
chr11:385758-387206
TFIIE large subunit; involved in recruitment of RNA polymerase II to the promoter, activation of TFIIH, and promoter opening

#True: 5
Fea.Sc	73.0948	26.9800	0.0000	0.0693	9.0000	-0.6475	0.0000	
TP:	3.2778	3.5973	2.3417	1.8308	-1.4599	-0.3692	0.7619	-2.3026	0.9597
TP:	4.2732	4.4335	2.3698	2.3233	-1.3463	-0.6202	0.5454	-2.3026	1.2095
TP:	2.8647	3.4525	2.3465	2.0346	-1.2696	-0.6672	0.5491	-2.3026	0.8760
TP:	2.9825	3.2403	2.2547	2.0464	-1.3906	-0.4103	0.6691	-2.3026	0.8862
TP:	2.7395	3.5897	2.3829	2.2287	-1.4951	-0.5382	0.5811	-2.3026	0.8983

81:
YDR052C
DBF4
chr4:560625-558511
Regulatory subunit of Cdc7p-Dbf4p kinase complex; required for Cdc7p kinase activity and initiation of DNA replication; phosphorylates the Mcm2-7 family of proteins; cell cycle regulated; relative distribution to the nucleus increases upon DNA replication stress
YDL017W
CDC7
chr4:424209-425732
DDK (Dbf4-dependent kinase) catalytic subunit; required for origin firing and replication fork progression in mitotic S phase through phosphorylation of Mcm2-7p complexes and Cdc45p; kinase activity correlates with cyclical DBF4 expression; required for pre-meiotic DNA replication, meiotic DSB formation, recruitment of the monopolin complex to kinetochores during meiosis I and as a gene-specific regulator of the meiosis-specific transcription factor Ndt80p

#True: 5
Fea.Sc	55.1941	15.1941	4.0000	0.0305	0.0000	0.0003	-1.8933	
TP:	2.3475	3.5973	0.5017	0.7148	3.5713	1.0280	-1.5085	-2.3026	0.9937
TP:	2.2363	2.0855	0.9370	0.5941	3.6534	1.0936	-1.4060	-2.3026	0.8614
TP:	2.1746	3.4525	0.8116	0.8424	4.0479	1.0262	-1.4231	-2.3026	1.0787
TP:	2.6342	3.2403	1.0586	0.7038	3.5280	1.5291	-2.0198	-2.3026	1.0465
TP:	2.2859	3.5897	0.9602	0.6993	3.7328	0.9929	-1.4017	-2.3026	1.0696

82:
YLR067C
PET309
chr12:270710-267813
Specific translational activator for the COX1 mRNA; also influences stability of intron-containing COX1 primary transcripts; localizes to the mitochondrial inner membrane; contains seven pentatricopeptide repeats (PPRs)
YJL209W
CBP1
chr10:38005-39969
Mitochondrial protein, regulator of COB mRNA stability and translation; interacts with the 5'-untranslated region of the COB mRNA; found in a complex at the inner membrane along with Pet309p; localizes to mitochondrial foci upon DNA replication stress

#True: 5
Fea.Sc	20.0000	0.0000	0.0000	0.1466	3.0000	-0.1701	-0.9336	
TP:	0.5198	0.0723	2.3417	2.5240	2.2363	1.0280	0.2565	-2.3026	0.8345
TP:	0.5724	2.0855	2.3698	2.9295	1.9486	1.0936	0.2310	-2.3026	1.1160
TP:	0.6725	0.1668	2.3465	2.9219	2.2287	1.0262	0.2282	-2.3026	0.9110
TP:	0.6665	0.1726	2.2547	2.5164	2.4110	-0.3616	0.3846	-2.3026	0.7177
TP:	0.6417	0.0250	2.3829	2.5164	2.3240	0.9929	0.1746	-2.3026	0.8444

83:
YCR066W
RAD18
chr3:231500-232963
E3 ubiquitin ligase; forms heterodimer with Rad6p to monoubiquitinate PCNA-K164; heterodimer binds single-stranded DNA and has single-stranded DNA dependent ATPase activity; required for postreplication repair; SUMO-targeted ubiquitin ligase (STUbl) that contains a SUMO-interacting motif (SIM) which stimulates its ubiquitin ligase activity towards the sumoylated form of PCNA
YGL058W
RAD6
chr7:393986-394504
Ubiquitin-conjugating enzyme (E2); involved in postreplication repair (as a heterodimer with Rad18p), DSBR and checkpoint control (as a heterodimer with Bre1p), ubiquitin-mediated N-end rule protein degradation (as a heterodimer with Ubr1p

#True: 5
Fea.Sc	67.6869	22.3751	1.0000	0.0429	2.0000	0.0000	-0.1538	
TP:	2.9703	3.5973	2.1379	1.5432	2.0738	1.0280	0.7619	-2.3026	1.4762
TP:	4.2732	4.4335	1.8151	1.1637	2.0738	1.0936	0.5454	-2.3026	1.6370
TP:	2.7548	3.4525	1.9511	1.6327	1.6822	1.0262	0.5491	-2.3026	1.3432
TP:	3.0497	3.2403	1.8922	1.5684	1.7824	1.5291	0.6691	-2.3026	1.4286
TP:	2.7993	3.5897	1.8367	1.4264	1.7824	0.9929	0.5811	-2.3026	1.3382

84:
YBR160W
CDC28
chr2:560078-560974
Cyclin-dependent kinase (CDK) catalytic subunit; master regulator of mitotic and meiotic cell cycles; alternately associates with G1 (CLNs), S and G2/M (CLBs) phase cyclins, which provide substrate specificity; regulates cell cycle transcriptional programs, basal transcription, chromosome duplication and segregation, spindle dynamics, lipid biosynthesis, membrane trafficking, polarized cell growth, and morphogenesis; abundance increases in response to DNA replication stress
YMR199W
CLN1
chr13:662644-664284
G1 cyclin involved in regulation of the cell cycle; activates Cdc28p kinase to promote the G1 to S phase transition; late G1 specific expression depends on transcription factor complexes, MBF (Swi6p-Mbp1p) and SBF (Swi6p-Swi4p); CLN1 has a paralog, CLN2, that arose from the whole genome duplication

#True: 0
Fea.Sc	58.2851	-47.4258	9.0000	0.0231	9.0000	-0.8081	-1.0797	
FN:	2.9703	-1.0748	-1.9609	0.7148	-1.4599	-0.3692	0.2565	-2.3026	-0.4032
FN:	2.2363	-1.3226	-1.8370	0.5941	-1.3463	-0.6202	0.2310	-2.3026	-0.5459
FN:	2.7548	-0.9963	-1.8478	0.8424	-1.2696	-0.6672	0.2282	-2.3026	-0.4073
FN:	3.0497	-1.0794	-1.9059	0.7038	-1.3906	-0.4103	0.3846	-2.3026	-0.3688
FN:	2.7993	-1.2433	-2.1173	0.6993	-1.4951	-0.5382	0.1746	-2.3026	-0.5029

85:
YNL037C
IDH1
chr14:559002-557920
Subunit of mitochondrial NAD(+)-dependent isocitrate dehydrogenase; complex catalyzes the oxidation of isocitrate to alpha-ketoglutarate in the TCA cycle
YOR136W
IDH2
chr15:580250-581359
Subunit of mitochondrial NAD(+)-dependent isocitrate dehydrogenase; complex catalyzes the oxidation of isocitrate to alpha-ketoglutarate in the TCA cycle; phosphorylated

#True: 5
Fea.Sc	54.2203	38.0583	2.0000	0.0396	0.0000	0.6564	0.8070	
TP:	2.3475	5.2320	1.4586	0.7148	3.5713	3.9411	3.1526	-2.3026	2.2644
TP:	2.2363	4.4335	1.2808	1.1637	3.6534	4.0281	2.9295	-2.3026	2.1778
TP:	2.1746	5.2244	1.5356	0.8424	4.0479	4.5313	3.5280	-2.3026	2.4477
TP:	2.6342	5.3198	1.3814	0.7038	3.5280	3.7328	3.4327	-2.3026	2.3038
TP:	2.2859	5.0013	1.4710	0.6993	3.7328	4.0205	3.6150	-2.3026	2.3154

86:
YFL037W
TUB2
chr6:56336-57709
Beta-tubulin; associates with alpha-tubulin (Tub1p and Tub3p) to form tubulin dimer, which polymerizes to form microtubules; mutation in human ortholog is associated with congenital fibrosis of the extraocular muscles (CFEOM) with polymicrogyria
YML085C
TUB1
chr13:99400-97941
Alpha-tubulin; associates with beta-tubulin (Tub2p) to form tubulin dimer, which polymerizes to form microtubules; relative distribution to nuclear foci increases upon DNA replication stress; TUB1 has a paralog, TUB3, that arose from the whole genome duplication

#True: 0
Fea.Sc	24.8796	-15.1204	9.0000	0.0159	4.0000	0.0000	0.0000	
FN:	0.5198	0.0723	-1.9609	-2.1310	1.4479	1.0280	0.7619	-2.3026	-0.3206
FN:	0.5724	-0.7566	-1.8370	-2.3677	1.1377	1.0936	0.5454	-2.3026	-0.4893
FN:	0.6725	0.1668	-1.8478	-2.0733	0.8424	1.0262	0.5491	-2.3026	-0.3708
FN:	0.6665	0.1726	-1.9059	-2.1439	1.1991	1.5291	0.6691	-2.3026	-0.2645
FN:	0.6417	0.0250	-2.1173	-2.1323	1.1991	0.9929	0.5811	-2.3026	-0.3890

87:
YNL161W
CBK1
chr14:332597-334867
Serine/threonine protein kinase of the the RAM signaling network; Ndr/LATS family member; binds regulatory subunit Mob2p; involved in regulation of cellular morphogenesis, polarized growth, and septum destruction; phosphorylation by Cbk1p regulates localization and activity of Ace2p transcription factor and Ssd1p translational repressor; Cbk1p activity is regulated by both phosphorylation and specific localization; relocalizes to cytoplasm upon DNA replication stress
YFL034C-B
MOB2
chr6:63993-63016
Activator of Cbk1p kinase; component of the RAM signaling network that regulates cellular polarity and morphogenesis; activation of Cbk1p facilitates the Ace2p-dependent daughter cell-specific transcription of genes involved in cell separation; similar to Mob1p

#True: 5
Fea.Sc	59.1170	-16.5926	2.0000	0.0511	0.0000	0.0002	-0.8903	
TP:	2.9703	-0.8846	1.4586	1.5432	3.5713	1.0280	0.2565	-2.3026	0.9551
TP:	2.2363	-0.7566	1.2808	1.1637	3.6534	1.0936	0.2310	-2.3026	0.8249
TP:	2.7548	-0.6212	1.5356	1.6327	4.0479	1.0262	0.2282	-2.3026	1.0377
TP:	3.0497	-0.7216	1.3814	1.5684	3.5280	1.5291	0.3846	-2.3026	1.0521
TP:	2.7993	-0.4824	1.4710	1.4264	3.7328	0.9929	0.1746	-2.3026	0.9765

88:
YMR106C
YKU80
chr13:480190-478301
Subunit of the telomeric Ku complex (Yku70p-Yku80p); involved in telomere length maintenance, structure and telomere position effect; relocates to sites of double-strand cleavage to promote nonhomologous end joining during DSB repair
YMR284W
YKU70
chr13:838187-839995
Subunit of the telomeric Ku complex (Yku70p-Yku80p); involved in telomere length maintenance, structure and telomere position effect; relocates to sites of double-strand cleavage to promote nonhomologous end joining during DSB repair

#True: 5
Fea.Sc	39.7642	17.7835	2.0000	0.0401	8.0000	0.0000	0.8350	
TP:	1.4479	3.5973	1.4586	0.7148	0.4037	1.0280	3.1526	-2.3026	1.1875
TP:	1.5897	2.0855	1.2808	1.1637	0.8012	1.0936	2.9295	-2.3026	1.0802
TP:	1.6291	3.4525	1.5356	0.8424	0.9478	1.0262	3.5280	-2.3026	1.3324
TP:	1.4279	3.2403	1.3814	0.7038	0.6601	1.5291	3.4327	-2.3026	1.2591
TP:	1.6070	3.5897	1.4710	0.6993	0.9759	0.9929	3.6150	-2.3026	1.3310

89:
YDR137W
RGP1
chr4:728259-730250
Subunit of a Golgi membrane exchange factor (Ric1p-Rgp1p) that catalyzes nucleotide exchange on Ypt6p
YLR039C
RIC1
chr12:228596-225426
Protein involved in retrograde transport to the cis-Golgi network; forms heterodimer with Rgp1p that acts as a GTP exchange factor for Ypt6p; involved in transcription of rRNA and ribosomal protein genes

#True: 5
Fea.Sc	61.7579	11.0579	0.0000	0.0951	2.0000	-0.0363	0.1416	
TP:	2.9703	3.5973	2.3417	3.2171	2.0738	1.0280	0.7619	-2.3026	1.7109
TP:	2.2363	2.0855	2.3698	2.9295	2.0738	1.0936	0.5454	-2.3026	1.3789
TP:	2.7548	3.4525	2.3465	3.1450	1.6822	1.0262	0.5491	-2.3026	1.5817
TP:	3.0497	3.2403	2.2547	3.7869	1.7824	-0.3616	0.6691	-2.3026	1.5149
TP:	2.7993	3.5897	2.3829	2.9909	1.7824	0.9929	0.5811	-2.3026	1.6021

90:
YHR024C
MAS2
chr8:159192-157744
Larger subunit of the mitochondrial processing protease (MPP); essential processing enzyme that cleaves the N-terminal targeting sequences from mitochondrially imported proteins
YLR163C
MAS1
chr12:493254-491866
Smaller subunit of the mitochondrial processing protease (MPP); essential processing enzyme that cleaves the N-terminal targeting sequences from mitochondrially imported proteins

#True: 5
Fea.Sc	98.4879	86.9313	0.0000	0.1224	0.0000	0.4790	1.4899	
TP:	1.1377	3.6226	2.3417	1.5432	3.5713	3.9411	3.1526	-2.3026	2.1259
TP:	2.4186	4.3158	2.3698	1.2555	3.6534	4.0281	2.9295	-2.3026	2.3335
TP:	1.1301	3.3273	2.3465	1.3124	4.0479	4.5313	3.5280	-2.3026	2.2401
TP:	1.5356	2.9219	2.2547	1.3814	3.5280	3.7328	3.4327	-2.3026	2.0605
TP:	1.9410	3.6150	2.3829	1.5356	3.7328	4.0205	3.6150	-2.3026	2.3175

91:
YDR172W
SUP35
chr4:808324-810381
Translation termination factor eRF3; has a role in mRNA deadenylation and decay; altered protein conformation creates the [PSI(+)] prion that alters translational fidelity and results in a nonsense suppressor phenotype
YBR143C
SUP45
chr2:532182-530869
Polypeptide release factor (eRF1) in translation termination; mutant form acts as a recessive omnipotent suppressor; methylated by Mtq2p-Trm112p in ternary complex eRF1-eRF3-GTP; mutation of methylation site confers resistance to zymocin; has a role in cytokinesis through interaction with Mlc1p

#True: 5
Fea.Sc	80.9645	33.2587	6.0000	0.0318	7.0000	-0.2664	-0.2882	
TP:	3.2778	5.2320	0.2214	0.7148	0.6269	1.0280	-0.0225	-2.3026	1.0970
TP:	2.7471	4.4335	-0.4027	0.5941	0.2904	1.0936	0.3492	-2.3026	0.8503
TP:	2.8647	5.2244	-0.1384	0.8424	0.2828	1.0262	0.5240	-2.3026	1.0404
TP:	2.9825	5.3198	0.2477	0.7038	0.5705	-0.3616	0.4219	-2.3026	0.9478
TP:	2.7395	5.0013	0.2138	0.6993	0.2363	0.9929	0.4522	-2.3026	1.0041

92:
YJR053W
BFA1
chr10:534027-535751
Component of the GTPase-activating Bfa1p-Bub2p complex involved in multiple cell cycle checkpoint pathways that control exit from mitosis
YMR055C
BUB2
chr13:387021-386101
Mitotic exit network regulator; forms GTPase-activating Bfa1p-Bub2p complex that binds Tem1p and spindle pole bodies, blocks cell cycle progression before anaphase in response to spindle and kinetochore damage

#True: 0
Fea.Sc	40.0000	-13.6811	7.0000	0.0267	2.0000	0.0000	-0.1319	
FN:	1.4479	0.0723	0.6857	0.7148	2.0738	1.0280	0.7619	-2.3026	0.5602
FN:	1.5897	-0.7566	0.6559	0.5941	2.0738	1.0936	0.5454	-2.3026	0.4367
FN:	1.6291	0.1668	0.4941	0.8424	1.6822	1.0262	0.5491	-2.3026	0.5109
FN:	1.4279	0.1726	0.8073	0.7038	1.7824	1.5291	0.6691	-2.3026	0.5987
FN:	1.6070	0.0250	0.4651	0.6993	1.7824	0.9929	0.5811	-2.3026	0.4813

93:
YKL108W
SLD2
chr11:234426-235787
Single-stranded DNA origin-binding and annealing protein; required for the initiation of DNA replication; phosphorylated in S phase by cyclin-dependent kinases (Cdks), promoting origin binding, DNA replication and Dpb11p complex formation; component of the preloading complex; unphosphorylated or CDK-phosphorylated Sld2p binds to the MCM2-7 complex;required for the S phase checkpoint; relative distribution to the nucleus increases upon DNA replication stress
YJL090C
DPB11
chr10:265051-262757
DNA replication initiation protein; loads DNA pol epsilon onto pre-replication complexes at origins; checkpoint sensor recruited to stalled replication forks by the checkpoint clamp complex where it activates Mec1p; ortholog of human TopBP1; forms nuclear foci upon DNA replication stress

#True: 1
Fea.Sc	40.0000	0.0000	2.0000	0.0353	8.0000	-0.0004	-0.6987	
FN:	1.4479	0.0723	1.4586	0.7148	0.4037	1.0280	0.2565	-2.3026	0.3849
TP:	1.5897	2.0855	1.2808	1.1637	0.8012	1.0936	0.2310	-2.3026	0.7429
FN:	1.6291	0.1668	1.5356	0.8424	0.9478	1.0262	0.2282	-2.3026	0.5092
FN:	1.4279	0.1726	1.3814	0.7038	0.6601	1.5291	0.3846	-2.3026	0.4946
FN:	1.6070	0.0250	1.4710	0.6993	0.9759	0.9929	0.1746	-2.3026	0.4554

94:
YIL104C
SHQ1
chr9:171505-169982
Chaperone protein; required for the assembly of box H/ACA snoRNPs and thus for pre-rRNA processing, forms a complex with Naf1p and interacts with H/ACA snoRNP components Nhp2p and Cbf5p; homology with known Hsp90p cochaperones; relocalizes to the cytosol in response to hypoxia
YNL124W
NAF1
chr14:392892-394370
RNA-binding protein required for the assembly of box H/ACA snoRNPs and thus for pre-rRNA processing, forms a complex with Shq1p and interacts with H/ACA snoRNP components Nhp2p and Cbf5p; similar to Gar1p

#True: 5
Fea.Sc	34.1984	-13.9583	5.0000	0.0244	0.0000	1.1591	-0.6037	
TP:	1.4479	0.0723	0.6269	0.7148	3.5713	3.9411	-0.0225	-2.3026	1.0062
TP:	1.5897	-0.7566	1.0424	0.5941	3.6534	4.0281	0.3492	-2.3026	1.0247
TP:	1.6291	0.1668	1.0348	0.8424	4.0479	4.5313	0.5240	-2.3026	1.3092
TP:	1.4279	0.1726	0.4370	0.7038	3.5280	3.7328	0.4219	-2.3026	1.0152
TP:	1.6070	0.0250	0.6193	0.6993	3.7328	4.0205	0.4522	-2.3026	1.1067

95:
YJL098W
SAP185
chr10:242082-245258
Protein that forms a complex with the Sit4p protein phosphatase; required for Sit4p function; member of a family of similar proteins including Sap4p, Sap155p, and Sap190p; SAP185 has a paralog, SAP190, that arose from the whole genome duplication
YDL047W
SIT4
chr4:369771-370706
Type 2A-related serine-threonine phosphatase; functions in the G1/S transition of the mitotic cycle; regulator of COPII coat dephosphorylation; required for ER to Golgi traffic; interacts with Hrr25p kinase; cytoplasmic and nuclear protein that modulates functions mediated by Pkc1p including cell wall and actin cytoskeleton organization; similar to human PP6

#True: 1
Fea.Sc	93.0371	14.7982	5.0000	0.0280	9.0000	-0.9826	0.0000	
FN:	3.7404	3.5973	0.6269	0.7148	-1.4599	-1.0024	0.7619	-2.3026	0.5846
FN:	2.4186	2.0855	1.0424	0.5941	-1.3463	-0.7392	0.5454	-2.3026	0.2872
TP:	3.7328	3.4525	1.0348	0.8424	-1.2696	-0.6271	0.5491	-2.3026	0.6765
FN:	2.5164	3.2403	0.4370	0.7038	-1.3906	-0.9389	0.6691	-2.3026	0.3668
FN:	3.0760	3.5897	0.6193	0.6993	-1.4951	-0.7502	0.5811	-2.3026	0.5022

96:
YAR033W
MST28
chr1:188107-188811
Putative integral membrane protein, involved in vesicle formation; forms complex with Mst27p; member of DUP240 gene family; binds COPI and COPII vesicles; MST28 has a paralog, MST27, that arose from a segmental duplication
YGL051W
MST27
chr7:403687-404391
Putative integral membrane protein, involved in vesicle formation; forms complex with Mst28p; member of DUP240 gene family; binds COPI and COPII vesicles; MST27 has a paralog, MST28, that arose from a segmental duplication

#True: 5
Fea.Sc	46.9457	26.9457	0.0000	0.1095	0.0000	0.0580	0.0000	
TP:	2.3475	3.5973	2.3417	3.3349	3.5713	2.8425	0.7619	-2.3026	2.0618
TP:	2.5846	4.4335	2.3698	2.9295	3.6534	2.3905	0.5454	-2.3026	2.0755
TP:	2.1746	3.4525	2.3465	2.8165	4.0479	3.2403	0.5491	-2.3026	2.0406
TP:	2.6342	3.2403	2.2547	2.2287	3.5280	1.5291	0.6691	-2.3026	1.7227
TP:	2.2859	3.5897	2.3829	2.7395	3.7328	3.2403	0.5811	-2.3026	2.0312

97:
YKL025C
PAN3
chr11:392279-390240
Essential subunit of the Pan2p-Pan3p poly(A)-ribonuclease complex; complex acts to control poly(A) tail length and regulate the stoichiometry and activity of postreplication repair complexes
YGL094C
PAN2
chr7:334465-331118
Essential subunit of the Pan2p-Pan3p poly(A)-ribonuclease complex; complex acts to control poly(A) tail length and regulate the stoichiometry and activity of postreplication repair complexes

#True: 5
Fea.Sc	69.7548	29.7548	0.0000	0.0746	2.0000	-0.1222	0.7845	
TP:	2.9703	3.5973	2.3417	1.8308	2.0738	1.0280	3.1526	-2.3026	1.8365
TP:	4.2732	4.4335	2.3698	2.3233	2.0738	1.0936	2.9295	-2.3026	2.1493
TP:	2.7548	3.4525	2.3465	2.0346	1.6822	1.0262	3.5280	-2.3026	1.8153
TP:	3.0497	3.2403	2.2547	2.0464	1.7824	-0.3616	3.4327	-2.3026	1.6428
TP:	2.7993	3.5897	2.3829	2.2287	1.7824	0.9929	3.6150	-2.3026	1.8860

98:
YOL110W
SHR5
chr15:109176-109889
Palmitoyltransferase subunit; this complex adds a palmitoyl lipid moiety to heterolipidated substrates such as Ras1p and Ras2p through a thioester linkage; palmitoylation is required for Ras2p membrane localization; Palmitoyltransferase is composed of Shr5p and Erf2
YLR246W
ERF2
chr12:627118-628197
Subunit of a palmitoyltransferase; this complex adds a palmitoyl lipid moiety to heterolipidated substrates such as Ras1p and Ras2p through a thioester linkage; mutants partially mislocalize Ras2p to the vacuole; palmitoyltransferase is composed of Erf2p and Shr5p

#True: 5
Fea.Sc	40.0000	20.0000	0.0000	0.1390	0.0000	1.2903	0.7870	
TP:	1.4479	3.5973	2.3417	1.5432	3.5713	3.9411	3.1526	-2.3026	2.1615
TP:	1.5897	4.4335	2.3698	2.9295	3.6534	4.0281	2.9295	-2.3026	2.4539
TP:	1.6291	3.4525	2.3465	1.3124	4.0479	4.5313	3.5280	-2.3026	2.3181
TP:	1.4279	3.2403	2.2547	1.3814	3.5280	3.6150	3.4327	-2.3026	2.0722
TP:	1.6070	3.5897	2.3829	1.5356	3.7328	4.0205	3.6150	-2.3026	2.2726

99:
YIR021W
MRS1
chr9:397294-398385
Splicing protein; required for splicing of two mitochondrial group I introns (BI3 in COB and AI5beta in COX1); forms a splicing complex, containing four subunits of Mrs1p and two subunits of the BI3-encoded maturase, that binds to the BI3 RNA; MRS1 has a paralog, CCE1, that arose from the whole genome duplication
Q0115
BI3
chr17:36540-40265
Mitochondrial mRNA maturase; forms a complex with Mrs1p to mediate splicing of the bI3 intron of the COB gene; encoded by both exon and intron sequences of partially processed COB mRNA

#True: 5
Fea.Sc	20.0000	12.6273	0.0000	0.1362	0.0000	0.8291	0.4844	
TP:	0.5198	3.5973	2.3417	1.5432	3.5713	3.9411	2.3698	-2.3026	1.9477
TP:	0.5724	2.0855	2.3698	2.9295	3.6534	4.0281	2.8425	-2.3026	2.0223
TP:	0.6725	3.4525	2.3465	1.3124	4.0479	4.5313	3.1042	-2.3026	2.1456
TP:	0.6665	3.2403	2.2547	1.3814	3.5280	3.7328	2.9219	-2.3026	1.9279
TP:	0.6417	3.5897	2.3829	1.5356	3.7328	4.0205	2.9219	-2.3026	2.0653

100:
YER090W
TRP2
chr5:337949-339472
Anthranilate synthase; catalyzes the initial step of tryptophan biosynthesis, forms multifunctional hetero-oligomeric anthranilate synthase:indole-3-glycerol phosphate synthase enzyme complex with Trp3p
YKL211C
TRP3
chr11:38153-36699
Indole-3-glycerol-phosphate synthase; forms bifunctional hetero-oligomeric anthranilate synthase:indole-3-glycerol phosphate synthase enzyme complex with Trp2p

#True: 5
Fea.Sc	39.5164	24.6362	2.0000	0.0411	0.0000	0.1763	0.6087	
TP:	1.4479	3.5973	1.4586	0.7148	3.5713	2.8425	2.3698	-2.3026	1.7125
TP:	1.5897	4.4335	1.2808	1.1637	3.6534	2.3905	2.8425	-2.3026	1.8814
TP:	1.6291	3.4525	1.5356	0.8424	4.0479	3.2403	3.1042	-2.3026	1.9437
TP:	1.4279	3.2403	1.3814	0.7038	3.5280	1.5291	2.9219	-2.3026	1.5537
TP:	1.6070	3.5897	1.4710	0.6993	3.7328	3.2403	2.9219	-2.3026	1.8699

101:
YOR206W
NOC2
chr15:727512-729644
Protein that forms a nucleolar complex with Mak21p that binds to 90S and 66S pre-ribosomes, as well as a nuclear complex with Noc3p that binds to 66S pre-ribosomes; both complexes mediate intranuclear transport of ribosomal precursors
YLR002C
NOC3
chr12:156334-154343
Component of a nuclear complex with Noc2p and pre-replicative complexes; the Noc2p-Noc3p complex binds to 66S ribosomal precursors to mediate their maturation and intranuclear transport; binds to chromatin at active replication origins, and is required for pre-RC formation and maintenance during DNA replication licensing

#True: 0
Fea.Sc	85.6549	1.2064	2.0000	0.0199	9.0000	-1.1410	-2.0016	
FN:	3.7404	0.0723	1.4586	-2.1310	-1.4599	-1.0024	-1.5085	-2.3026	-0.3916
FN:	2.7471	2.0855	1.2808	0.5941	-1.3463	-0.7392	-1.4060	-2.3026	0.1142
FN:	3.7328	0.1668	1.5356	-2.0733	-1.2696	-0.6271	-1.4231	-2.3026	-0.2826
FN:	2.5164	0.1726	1.3814	-2.1439	-1.3906	-0.9389	-2.0198	-2.3026	-0.5907
FN:	3.0760	0.0250	1.4710	-2.1323	-1.4951	-0.7502	-1.4017	-2.3026	-0.4387

102:
YJR104C
SOD1
chr10:623014-622550
Cytosolic copper-zinc superoxide dismutase; detoxifies superoxide and is involved in repressing respiration in the presence of glucose, via stabilization of Yck1p and Yck2p kinases; human ortholog is implicated in ALS (amyotrophic lateral sclerosis); abundance increases under DNA replication stress and during prolonged exposure to boric acid; a fraction is localized to the mitochondrial intermembrane space and this is modulated by the MINOS/MICOS/MitOS complex
YMR038C
CCS1
chr13:348260-347511
Copper chaperone for superoxide dismutase Sod1p; involved in oxidative stress protection; Met-X-Cys-X2-Cys motif within the N-terminal portion is involved in insertion of copper into Sod1p under conditions of copper deprivation; protein abundance increases in response to DNA replication stress

#True: 5
Fea.Sc	90.0994	75.4515	0.0000	0.1042	0.0000	0.6871	0.4670	
TP:	3.7404	3.6226	2.3417	3.3349	3.5713	3.9411	2.3698	-2.3026	2.5774
TP:	2.4186	4.3158	2.3698	2.9295	3.6534	4.0281	2.8425	-2.3026	2.5319
TP:	3.7328	3.3273	2.3465	2.8165	4.0479	4.5313	3.1042	-2.3026	2.7005
TP:	2.5164	2.9219	2.2547	2.2287	3.5280	3.7328	2.9219	-2.3026	2.2252
TP:	3.0760	3.6150	2.3829	2.7395	3.7328	4.0205	2.9219	-2.3026	2.5232

103:
YHR079C-A
SAE3
chr8:262553-262192
Meiosis specific protein involved in DMC1-dependent meiotic recombination, forms heterodimer with Mei5p; proposed to be an assembly factor for Dmc1p
YPL121C
MEI5
chr16:321630-320962
Meiosis specific protein involved in DMC1-dependent meiotic recombination, forms heterodimer with Sae3p; proposed to be an assembly factor for Dmc1p

#True: 5
Fea.Sc	20.0000	-20.0000	0.0000	0.0980	0.0000	0.7761	0.0000	
TP:	0.5198	-0.8846	2.3417	3.2171	3.5713	3.9411	0.7619	-2.3026	1.3957
TP:	0.5724	-0.7566	2.3698	2.9295	3.6534	4.0281	0.5454	-2.3026	1.3799
TP:	0.6725	-0.6212	2.3465	3.1450	4.0479	4.5313	0.5491	-2.3026	1.5461
TP:	0.6665	-0.7216	2.2547	3.7869	3.5280	3.7328	0.6691	-2.3026	1.4517
TP:	0.6417	-0.4824	2.3829	2.9909	3.7328	4.0205	0.5811	-2.3026	1.4456

104:
YGL087C
MMS2
chr7:346904-346406
Ubiquitin-conjugating enzyme variant; involved in error-free postreplication repair; forms a heteromeric complex with Ubc13p, an active ubiquitin-conjugating enzyme; cooperates with chromatin-associated RING finger proteins, Rad18p and Rad5p; protein abundance increases in response to DNA replication stress
YDR092W
UBC13
chr4:629876-630605
Ubiquitin-conjugating enzyme involved in the error-free DNA postreplication repair pathway; interacts with Mms2p to assemble ubiquitin chains at the Ub Lys-63 residue; DNA damage triggers redistribution from the cytoplasm to the nucleus

#True: 5
Fea.Sc	110.8869	70.8869	0.0000	0.1139	1.0000	0.0000	0.0000	
TP:	2.6418	3.6226	2.3417	3.3349	2.4775	1.0280	0.7619	-2.3026	1.7382
TP:	0.8500	4.3158	2.3698	2.9295	2.4775	1.0936	0.5454	-2.3026	1.5349
TP:	2.6342	3.3273	2.3465	2.8165	2.2287	1.0262	0.5491	-2.3026	1.5782
TP:	2.2287	2.9219	2.2547	2.2287	2.4699	1.5291	0.6691	-2.3026	1.4999
TP:	2.2287	3.6150	2.3829	2.7395	2.1546	0.9929	0.5811	-2.3026	1.5490

105:
YPL153C
RAD53
chr16:264192-261727
Protein kinase; required for cell-cycle arrest in response to DNA damage; activated by trans autophosphorylation when interacting with hyperphosphorylated Rad9p; also interacts with ARS1 and plays a role in initiation of DNA replication; relocalizes to the cytosol in response to hypoxia
YJL115W
ASF1
chr10:196287-197126
Nucleosome assembly factor; involved in chromatin assembly and disassembly, anti-silencing protein that causes derepression of silent loci when overexpressed; plays a role in regulating Ty1 transposition; relocalizes to the cytosol in response to hypoxia

#True: 0
Fea.Sc	71.8901	10.2813	8.0000	0.0219	9.0000	-1.0064	-1.6630	
FN:	3.2778	3.5973	0.0768	0.7148	-1.4599	-1.0024	-1.5085	-2.3026	0.1742
FN:	4.2732	2.0855	0.5316	0.5941	-1.3463	-0.7392	-1.4060	-2.3026	0.2113
FN:	2.8647	3.4525	0.4370	0.8424	-1.2696	-0.6271	-1.4231	-2.3026	0.2468
FN:	2.9825	3.2403	-0.0400	0.7038	-1.3906	-0.9389	-2.0198	-2.3026	0.0294
FN:	2.7395	3.5897	0.1493	0.6993	-1.4951	-0.7502	-1.4017	-2.3026	0.1535

106:
YDL148C
NOP14
chr4:190586-188154
Nucleolar protein; forms a complex with Noc4p that mediates maturation and nuclear export of 40S ribosomal subunits; also present in the small subunit processome complex, which is required for processing of pre-18S rRNA
YPR144C
NOC4
chr16:821423-819765
Nucleolar protein; forms a complex with Nop14p that mediates maturation and nuclear export of 40S ribosomal subunits; relocalizes to the cytosol in response to hypoxia

#True: 0
Fea.Sc	41.9971	-14.1934	1.0000	0.0141	9.0000	0.0000	-2.0208	
FN:	1.4479	0.0723	2.1379	-2.1310	-1.4599	1.0280	-1.5085	-2.3026	-0.3395
FN:	2.5846	-0.7566	1.8151	-2.3677	-1.3463	1.0936	-1.4060	-2.3026	-0.3357
FN:	1.6291	0.1668	1.9511	-2.0733	-1.2696	1.0262	-1.4231	-2.3026	-0.2869
FN:	1.4279	0.1726	1.8922	-2.1439	-1.3906	1.5291	-2.0198	-2.3026	-0.3544
FN:	1.6070	0.0250	1.8367	-2.1323	-1.4951	0.9929	-1.4017	-2.3026	-0.3588

107:
YOL108C
INO4
chr15:111886-111431
Transcription factor required for derepression of inositol-choline-regulated genes involved in phospholipid synthesis; forms a complex, with Ino2p, that binds the inositol-choline-responsive element through a basic helix-loop-helix domain
YDR123C
INO2
chr4:699468-698554
Component of the heteromeric Ino2p/Ino4p basic helix-loop-helix transcription activator that binds inositol/choline-responsive elements (ICREs), required for derepression of phospholipid biosynthetic genes in response to inositol depletion

#True: 5
Fea.Sc	68.2058	28.2058	1.0000	0.0646	5.0000	0.0000	0.0000	
TP:	2.9703	3.5973	2.1379	1.8308	1.3200	1.0280	0.7619	-2.3026	1.4180
TP:	4.2732	4.4335	1.8151	1.5081	1.8308	1.0936	0.5454	-2.3026	1.6497
TP:	2.7548	3.4525	1.9511	2.0346	1.7432	1.0262	0.5491	-2.3026	1.4011
TP:	3.0497	3.2403	1.8922	2.0464	1.8720	1.5291	0.6691	-2.3026	1.4995
TP:	2.7993	3.5897	1.8367	2.2287	1.7587	0.9929	0.5811	-2.3026	1.4356

108:
YNL138W
SRV2
chr14:366741-368321
CAP (cyclase-associated protein); N-terminus binds adenylate cyclase and facilitates activation by RAS; N-terminus forms novel hexameric star-shaped shuriken structures that directly catalyze cofilin-mediated severing of actin filaments; C-terminus, in physically and genetically separate activity, binds and recycles cofilin bound, ADP-actin monomers, facilitating regulation of actin dynamics and cell morphogenesis
YJL005W
CYR1
chr10:425157-431237
Adenylate cyclase; required for cAMP production and cAMP-dependent protein kinase signaling; the cAMP pathway controls a variety of cellular processes, including metabolism, cell cycle, stress response, stationary phase, and sporulation

#True: 5
Fea.Sc	89.8683	1.9931	1.0000	0.0362	2.0000	0.0000	-1.1908	
TP:	3.7404	0.0723	2.1379	0.7148	2.0738	1.0280	-0.1616	-2.3026	0.9129
TP:	2.4186	2.0855	1.8151	1.1637	2.0738	1.0936	-0.0119	-2.3026	1.0420
TP:	3.7328	0.1668	1.9511	0.8424	1.6822	1.0262	-0.2107	-2.3026	0.8610
TP:	2.5164	0.1726	1.8922	0.7038	1.7824	1.5291	-0.2689	-2.3026	0.7531
TP:	3.0760	0.0250	1.8367	0.6993	1.7824	0.9929	-0.3062	-2.3026	0.7254

109:
YOR043W
WHI2
chr15:410870-412330
Protein required, with binding partner Psr1p, for full activation of the general stress response, possibly through Msn2p dephosphorylation; regulates growth during the diauxic shift; negative regulator of G1 cyclin expression
YLL010C
PSR1
chr12:130613-129330
Plasma membrane associated protein phosphatase; involved in the general stress response; required along with binding partner Whi2p for full activation of STRE-mediated gene expression, possibly through dephosphorylation of Msn2p; PSR1 has a paralog, PSR2, that arose from the whole genome duplication

#True: 5
Fea.Sc	72.0959	44.1048	0.0000	0.1454	5.0000	-0.0888	-0.9515	
TP:	3.2778	5.2320	2.3417	2.5240	1.3200	1.0280	0.2565	-2.3026	1.7097
TP:	4.2732	4.3158	2.3698	2.9295	1.8308	1.0936	0.2310	-2.3026	1.8426
TP:	2.8647	5.2244	2.3465	2.9219	1.7432	1.0262	0.2282	-2.3026	1.7566
TP:	2.9825	5.3198	2.2547	2.5164	1.8720	-0.3616	0.3846	-2.3026	1.5832
TP:	2.7395	5.0013	2.3829	2.5164	1.7587	0.9929	0.1746	-2.3026	1.6580

110:
YER133W
GLC7
chr5:432495-433958
Type 1 serine/threonine protein phosphatase catalytic subunit; involved in various processes including glycogen metabolism, sporulation, mitosis; accumulates at mating projections by interaction with Afr1p; interacts with many regulatory subunits; involved in regulation of the nucleocytoplasmic shuttling of Hxk2p; import into nucleus is inhibited during spindle assembly checkpoint arrest
YBR050C
REG2
chr2:338199-337183
Regulatory subunit of the Glc7p type-1 protein phosphatase; involved with Reg1p, Glc7p, and Snf1p in regulation of glucose-repressible genes, also involved in glucose-induced proteolysis of maltose permease; REG2 has a paralog, REG1, that arose from the whole genome duplication

#True: 0
Fea.Sc	40.5077	-43.2265	1.0000	0.0506	9.0000	-1.2845	-0.9541	
FN:	1.4479	-1.0748	2.1379	1.5432	-1.4599	-2.2334	0.2565	-2.3026	-0.2107
FN:	1.5897	-0.6694	1.8151	1.1637	-1.3463	-2.2963	0.2310	-2.3026	-0.2269
FN:	1.6291	-0.9963	1.9511	1.6327	-1.2696	-2.2256	0.2282	-2.3026	-0.1691
FN:	1.4279	-1.0794	1.8922	1.5684	-1.3906	-0.9389	0.3846	-2.3026	-0.0548
FN:	1.6070	-1.2433	1.8367	1.4264	-1.4951	-2.6691	0.1746	-2.3026	-0.3332

111:
YDR004W
RAD57
chr4:455201-456583
Protein that stimulates strand exchange by stabilizing the binding of Rad51p to single-stranded DNA; involved in the recombinational repair of double-strand breaks in DNA during vegetative growth and meiosis; forms heterodimer with Rad55p
YDR076W
RAD55
chr4:598468-599688
Protein that stimulates strand exchange by stabilizing the binding of Rad51p to single-stranded DNA; involved in the recombinational repair of double-strand breaks in DNA during vegetative growth and meiosis; forms heterodimer with Rad57p

#True: 5
Fea.Sc	40.0000	-30.2424	1.0000	0.0472	2.0000	0.0000	0.8246	
TP:	1.4479	-0.8846	2.1379	1.5432	2.0738	1.0280	3.1526	-2.3026	1.0245
TP:	1.5897	-0.6694	1.8151	1.1637	2.0738	1.0936	2.9295	-2.3026	0.9617
TP:	1.6291	-0.6212	1.9511	1.6327	1.6822	1.0262	3.5280	-2.3026	1.0657
TP:	1.4279	-0.7216	1.8922	1.5684	1.7824	1.5291	3.4327	-2.3026	1.0761
TP:	1.6070	-0.4824	1.8367	1.4264	1.7824	0.9929	3.6150	-2.3026	1.0594

112:
YDL056W
MBP1
chr4:352877-355378
Transcription factor; involved in regulation of cell cycle progression from G1 to S phase, forms a complex with Swi6p that binds to MluI cell cycle box regulatory element in promoters of DNA synthesis genes
YLR182W
SWI6
chr12:517940-520351
Transcription cofactor; forms complexes with Swi4p and Mbp1p to regulate transcription at the G1/S transition; involved in meiotic gene expression; also binds Stb1p to regulate transcription at START; cell wall stress induces phosphorylation by Mpk1p, which regulates Swi6p localization; required for the unfolded protein response, independently of its known transcriptional coactivators

#True: 0
Fea.Sc	43.3148	-39.9455	5.0000	0.0282	1.0000	0.0000	-1.8901	
FN:	1.4479	-0.8846	0.6269	0.7148	2.4775	1.0280	-1.5085	-2.3026	0.1999
FN:	2.5846	-0.6694	1.0424	0.5941	2.4775	1.0936	-1.4060	-2.3026	0.4268
FN:	1.6291	-0.6212	1.0348	0.8424	2.2287	1.0262	-1.4231	-2.3026	0.3018
FN:	1.4279	-0.7216	0.4370	0.7038	2.4699	1.5291	-2.0198	-2.3026	0.1905
FN:	1.6070	-0.4824	0.6193	0.6993	2.1546	0.9929	-1.4017	-2.3026	0.2358

113:
YLR342W
FKS1
chr12:809997-815627
Catalytic subunit of 1,3-beta-D-glucan synthase; functionally redundant with alternate catalytic subunit Gsc2p; binds to regulatory subunit Rho1p; involved in cell wall synthesis and maintenance; localizes to sites of cell wall remodeling; FKS1 has a paralog, GSC2, that arose from the whole genome duplication
YPR165W
RHO1
chr16:875368-875997
GTP-binding protein of the rho subfamily of Ras-like proteins; involved in establishment of cell polarity; regulates protein kinase C (Pkc1p) and the cell wall synthesizing enzyme 1,3-beta-glucan synthase (Fks1p and Gsc2p)

#True: 0
Fea.Sc	40.0000	-15.4984	9.0000	0.0233	3.0000	-0.0003	-0.7365	
FN:	1.4479	0.0723	-1.9609	0.7148	2.2363	1.0280	0.2565	-2.3026	0.1865
FN:	1.5897	-0.7566	-1.8370	0.5941	1.9486	1.0936	0.2310	-2.3026	0.0701
FN:	1.6291	0.1668	-1.8478	0.8424	2.2287	1.0262	0.2282	-2.3026	0.2464
FN:	1.4279	0.1726	-1.9059	0.7038	2.4110	1.5291	0.3846	-2.3026	0.3026
FN:	1.6070	0.0250	-2.1173	0.6993	2.3240	0.9929	0.1746	-2.3026	0.1754

114:
YGR178C
PBP1
chr7:853215-851047
Component of glucose deprivation induced stress granules; involved in P-body-dependent granule assembly; similar to human ataxin-2; interacts with Pab1p to regulate mRNA polyadenylation; interacts with Mkt1p to regulate HO translation; protein increases in abundance and relative distribution to the nucleus increases upon DNA replication stress
YNL085W
MKT1
chr14:467131-469623
Protein that forms a complex with Pbp1p; complex may mediate posttranscriptional regulation of HO; involved in propagation of M2 dsRNA satellite of L-A virus; allelic variation affects mitochondrial genome stability, drug resistance, and more; forms cytoplasmic foci upon DNA replication stress

#True: 0
Fea.Sc	20.0977	-22.4841	7.0000	0.0162	4.0000	-0.8953	-1.5827	
FN:	0.5198	-0.8846	0.6857	-2.1310	1.4479	-1.0024	-0.1616	-2.3026	-0.4786
FN:	0.5724	-0.7566	0.6559	-2.3677	1.1377	-0.7392	-0.0119	-2.3026	-0.4765
FN:	0.6725	-0.6212	0.4941	-2.0733	0.8424	-0.6271	-0.2107	-2.3026	-0.4782
FN:	0.6665	-0.7216	0.8073	-2.1439	1.1991	-0.9389	-0.2689	-2.3026	-0.4629
FN:	0.6417	-0.4824	0.4651	-2.1323	1.1991	-0.7502	-0.3062	-2.3026	-0.4585

115:
YCL017C
NFS1
chr3:94270-92777
Cysteine desulfurase involved in iron-sulfur cluster (Fe/S) biogenesis and in thio-modification of mitochondrial and cytoplasmic tRNAs; essential protein located predominantly in mitochondria
YER048W-A
ISD11
chr5:250718-251002
Cysteine desulfurase (Nfs1p) activator; essential for the formation of the persulfide intermediate at the desulfurase active site during pyridoxal phosphate-dependent desulfuration of cysteine; required for mitochondrial iron-sulfur cluster biosynthesis

#True: 5
Fea.Sc	21.0498	8.0035	0.0000	0.0689	1.0000	0.0000	-0.1320	
TP:	0.5198	3.5973	2.3417	1.8308	2.4775	1.0280	0.7619	-2.3026	1.2818
TP:	0.5724	2.0855	2.3698	2.3233	2.4775	1.0936	0.5454	-2.3026	1.1456
TP:	0.6725	3.4525	2.3465	2.0346	2.2287	1.0262	0.5491	-2.3026	1.2509
TP:	0.6665	3.2403	2.2547	2.0464	2.4699	1.5291	0.6691	-2.3026	1.3217
TP:	0.6417	3.5897	2.3829	2.2287	2.1546	0.9929	0.5811	-2.3026	1.2836

116:
YPL031C
PHO85
chr16:493037-492018
Cyclin-dependent kinase; has ten cyclin partners; involved in regulating the cellular response to nutrient levels and environmental conditions and progression through the cell cycle
YGL134W
PCL10
chr7:255663-256964
Pho85p cyclin; recruits, activates, and targets Pho85p cyclin-dependent protein kinase to its substrate; PCL10 has a paralog, PCL8, that arose from the whole genome duplication

#True: 0
Fea.Sc	41.4536	-45.6651	4.0000	0.0451	5.0000	-0.0001	-1.1562	
FN:	1.4479	-1.0748	0.5017	1.5432	1.3200	1.0280	-0.1616	-2.3026	0.2877
FN:	2.5846	-0.6694	0.9370	1.1637	1.8308	1.0936	-0.0119	-2.3026	0.5782
FN:	1.6291	-0.9963	0.8116	1.6327	1.7432	1.0262	-0.2107	-2.3026	0.4167
FN:	1.4279	-1.0794	1.0586	1.5684	1.8720	1.5291	-0.2689	-2.3026	0.4756
FN:	1.6070	-1.2433	0.9602	1.4264	1.7587	0.9929	-0.3062	-2.3026	0.3616

117:
YJR035W
RAD26
chr10:497355-500612
Protein involved in transcription-coupled nucleotide excision repair of UV-induced DNA lesions; recruitment to DNA lesions is dependent on an elongating RNA polymerase II; homolog of human CSB protein
YKL054C
DEF1
chr11:338753-336537
RNAPII degradation factor; forms a complex with Rad26p in chromatin, enables ubiquitination and proteolysis of RNAPII present in an elongation complex; mutant is deficient in Zip1p loading onto chromosomes during meiosis

#True: 5
Fea.Sc	20.0000	-26.7392	5.0000	0.0229	0.0000	0.5550	-2.1522	
TP:	0.5198	-0.8846	0.6269	0.7148	3.5713	3.9411	-0.4204	-2.3026	0.7208
TP:	0.5724	-0.6694	1.0424	0.5941	3.6534	4.0281	-0.3477	-2.3026	0.8213
TP:	0.6725	-0.6212	1.0348	0.8424	4.0479	4.5313	-0.8158	-2.3026	0.9237
TP:	0.6665	-0.7216	0.4370	0.7038	3.5280	3.7328	-0.8158	-2.3026	0.6535
TP:	0.6417	-0.4824	0.6193	0.6993	3.7328	4.0205	-0.7331	-2.3026	0.7744

118:
YGL195W
GCN1
chr7:131525-139543
Positive regulator of the Gcn2p kinase activity; forms a complex with Gcn20p; proposed to stimulate Gcn2p activation by an uncharged tRNA
YFR009W
GCN20
chr6:162488-164746
Positive regulator of the Gcn2p kinase activity; forms a complex with Gcn1p; proposed to stimulate Gcn2p activation by an uncharged tRNA

#True: 5
Fea.Sc	58.4596	18.4596	2.0000	0.0372	0.0000	0.1845	-1.4167	
TP:	2.9703	3.5973	1.4586	0.7148	3.5713	2.8425	-0.1616	-2.3026	1.5863
TP:	2.2363	2.0855	1.2808	1.1637	3.6534	2.3905	-0.0119	-2.3026	1.3120
TP:	2.7548	3.4525	1.5356	0.8424	4.0479	3.2403	-0.2107	-2.3026	1.6700
TP:	3.0497	3.2403	1.3814	0.7038	3.5280	1.5291	-0.2689	-2.3026	1.3576
TP:	2.7993	3.5897	1.4710	0.6993	3.7328	3.2403	-0.3062	-2.3026	1.6154

119:
YGR063C
SPT4
chr7:617824-617516
Component of the universally conserved Spt4/5 complex (DSIF complex); the complex has multiple roles in concert with RNA polymerases I and II, including regulation of transcription elongation, RNA processing, quality control, and transcription-coupled DNA repair; Spt4p also localizes to kinetochores and heterochromatin and affects chromosome dynamics and silencing; required for transcription through lengthy trinucleotide repeats in ORFs or non-protein coding regions
YML010W
SPT5
chr13:247677-250868
Component of the universally conserved Spt4/5 complex (DSIF complex); the complex has multiple roles in concert with RNA polymerases I and II, including regulation of transcription elongation, RNA processing, quality control, and transcription-coupled DNA repair

#True: 5
Fea.Sc	70.5229	23.1462	1.0000	0.0279	0.0000	0.0001	-1.6060	
TP:	3.2778	3.5973	2.1379	0.7148	3.5713	1.0280	-1.5085	-2.3026	1.3145
TP:	4.2732	4.4335	1.8151	0.5941	3.6534	1.0936	-1.4060	-2.3026	1.5193
TP:	2.8647	3.4525	1.9511	0.8424	4.0479	1.0262	-1.4231	-2.3026	1.3074
TP:	2.9825	3.2403	1.8922	0.7038	3.5280	1.5291	-2.0198	-2.3026	1.1942
TP:	2.7395	3.5897	1.8367	0.6993	3.7328	0.9929	-1.4017	-2.3026	1.2358

120:
YER133W
GLC7
chr5:432495-433958
Type 1 serine/threonine protein phosphatase catalytic subunit; involved in various processes including glycogen metabolism, sporulation, mitosis; accumulates at mating projections by interaction with Afr1p; interacts with many regulatory subunits; involved in regulation of the nucleocytoplasmic shuttling of Hxk2p; import into nucleus is inhibited during spindle assembly checkpoint arrest
YKL193C
SDS22
chr11:79882-78866
Regulatory subunit of the type 1 protein phosphatase (PP1) Glc7p; whether it functions as a positive or negative regulator of Glc7p is controversial; involved in the regulation of Glc7p nuclear localization and function

#True: 0
Fea.Sc	83.7342	9.6219	9.0000	0.0289	9.0000	-0.9893	-1.9298	
FN:	3.7404	3.5973	-1.9609	0.7148	-1.4599	-1.0024	-1.5085	-2.3026	-0.0227
FN:	2.7471	2.0855	-1.8370	0.5941	-1.3463	-0.7392	-1.4060	-2.3026	-0.2755
FN:	3.7328	3.4525	-1.8478	0.8424	-1.2696	-0.6271	-1.4231	-2.3026	0.0697
FN:	2.5164	3.2403	-1.9059	0.7038	-1.3906	-0.9389	-2.0198	-2.3026	-0.2621
FN:	3.0760	3.5897	-2.1173	0.6993	-1.4951	-0.7502	-1.4017	-2.3026	-0.0877

121:
YDR180W
SCC2
chr4:821295-825776
Subunit of cohesin loading factor (Scc2p-Scc4p); a complex required for loading of cohesin complexes onto chromosomes; involved in establishing sister chromatid cohesion during DSB repair via histone H2AX; evolutionarily-conserved adherin; relocalizes to the cytosol in response to hypoxia
YER147C
SCC4
chr5:464842-462968
Subunit of cohesin loading factor (Scc2p-Scc4p); complex is required for the loading of cohesin complexes onto chromosomes; involved in establishing sister chromatid cohesion during double-strand break repair via phosphorylated histone H2AX

#True: 5
Fea.Sc	60.9804	38.2665	0.0000	0.1026	0.0000	0.5604	0.0000	
TP:	2.9703	5.2320	2.3417	3.3349	3.5713	3.9411	0.7619	-2.3026	2.4813
TP:	2.2363	4.4335	2.3698	2.9295	3.6534	4.0281	0.5454	-2.3026	2.2367
TP:	2.7548	5.2244	2.3465	2.8165	4.0479	4.5313	0.5491	-2.3026	2.4960
TP:	3.0497	5.3198	2.2547	2.2287	3.5280	3.7328	0.6691	-2.3026	2.3100
TP:	2.7993	5.0013	2.3829	2.7395	3.7328	4.0205	0.5811	-2.3026	2.3693

122:
YPL031C
PHO85
chr16:493037-492018
Cyclin-dependent kinase; has ten cyclin partners; involved in regulating the cellular response to nutrient levels and environmental conditions and progression through the cell cycle
YDL127W
PCL2
chr4:234927-235853
Cyclin, interacts with cyclin-dependent kinase Pho85p; member of the Pcl1,2-like subfamily, involved in the regulation of polarized growth and morphogenesis and progression through the cell cycle; localizes to sites of polarized cell growth; PCL2 has a paralog, PCL9, that arose from the whole genome duplication

#True: 0
Fea.Sc	29.2916	-57.8270	9.0000	0.0242	9.0000	-0.6699	-1.1562	
FN:	0.5198	-1.0748	-1.9609	0.7148	-1.4599	-0.3692	-0.1616	-2.3026	-0.7618
FN:	0.5724	-1.3226	-1.8370	0.5941	-1.3463	-0.6202	-0.0119	-2.3026	-0.7842
FN:	0.6725	-0.9963	-1.8478	0.8424	-1.2696	-0.6672	-0.2107	-2.3026	-0.7224
FN:	0.6665	-1.0794	-1.9059	0.7038	-1.3906	-0.4103	-0.2689	-2.3026	-0.7484
FN:	0.6417	-1.2433	-2.1173	0.6993	-1.4951	-0.5382	-0.3062	-2.3026	-0.8327

123:
YFR040W
SAP155
chr6:234242-237250
Protein required for function of the Sit4p protein phosphatase; forms a complex with Sit4p; member of a family of similar proteins including Sap4p, Sap185p, and Sap190p; protein abundance increases in response to DNA replication stress; SAP155 has a paralog, SAP4, that arose from the whole genome duplication
YDL047W
SIT4
chr4:369771-370706
Type 2A-related serine-threonine phosphatase; functions in the G1/S transition of the mitotic cycle; regulator of COPII coat dephosphorylation; required for ER to Golgi traffic; interacts with Hrr25p kinase; cytoplasmic and nuclear protein that modulates functions mediated by Pkc1p including cell wall and actin cytoskeleton organization; similar to human PP6

#True: 0
Fea.Sc	78.2389	-14.7982	5.0000	0.0280	9.0000	-0.9945	0.0000	
FN:	3.2778	0.0723	0.6269	0.7148	-1.4599	-1.0024	0.7619	-2.3026	0.0861
FN:	2.7471	-0.7566	1.0424	0.5941	-1.3463	-0.7392	0.5454	-2.3026	-0.0270
FN:	2.8647	0.1668	1.0348	0.8424	-1.2696	-0.6271	0.5491	-2.3026	0.1573
FN:	2.9825	0.1726	0.4370	0.7038	-1.3906	-0.9389	0.6691	-2.3026	0.0416
FN:	2.7395	0.0250	0.6193	0.6993	-1.4951	-0.7502	0.5811	-2.3026	0.0145

124:
YDR388W
RVS167
chr4:1250186-1251634
Actin-associated protein with roles in endocytosis and exocytosis; interacts with Rvs161p to regulate actin cytoskeleton, endocytosis, and viability following starvation or osmotic stress; recruited to bud tips by Gyl1p and Gyp5p during polarized growth; homolog of mammalian amphiphysin
YCR009C
RVS161
chr3:131542-130745
Amphiphysin-like lipid raft protein; interacts with Rvs167p and regulates polarization of the actin cytoskeleton, endocytosis, cell polarity, cell fusion and viability following starvation or osmotic stress

#True: 5
Fea.Sc	117.2276	54.5616	8.0000	0.0350	0.0000	0.0003	-0.0970	
TP:	2.6418	5.2320	0.0768	0.7148	3.5713	1.0280	0.7619	-2.3026	1.4655
TP:	0.8500	4.3158	0.5316	1.1637	3.6534	1.0936	0.5454	-2.3026	1.2314
TP:	2.6342	5.2244	0.4370	0.8424	4.0479	1.0262	0.5491	-2.3026	1.5573
TP:	2.2287	5.3198	-0.0400	0.7038	3.5280	1.5291	0.6691	-2.3026	1.4545
TP:	2.2287	5.0013	0.1493	0.6993	3.7328	0.9929	0.5811	-2.3026	1.3854

125:
YKL119C
VPH2
chr11:219217-218570
Integral membrane protein required for vacuolar H+-ATPase (V-ATPase) function, although not an actual component of the V-ATPase complex; functions in the assembly of the V-ATPase; localized to the endoplasmic reticulum (ER)
YHR060W
VMA22
chr8:220725-221270
Peripheral membrane protein that is required for vacuolar H+-ATPase (V-ATPase) function, although not an actual component of the V-ATPase complex; functions in the assembly of the V-ATPase; localized to the yeast endoplasmic reticulum (ER)

#True: 5
Fea.Sc	30.8740	-0.1975	1.0000	0.0377	0.0000	0.0003	-1.5079	
TP:	0.5198	0.0723	2.1379	0.7148	3.5713	1.0280	-0.1616	-2.3026	0.6975
TP:	1.5897	2.0855	1.8151	1.1637	3.6534	1.0936	-0.0119	-2.3026	1.1358
TP:	0.6725	0.1668	1.9511	0.8424	4.0479	1.0262	-0.2107	-2.3026	0.7742
TP:	0.6665	0.1726	1.8922	0.7038	3.5280	1.5291	-0.2689	-2.3026	0.7401
TP:	0.6417	0.0250	1.8367	0.6993	3.7328	0.9929	-0.3062	-2.3026	0.6649

126:
YPR131C
NAT3
chr16:794498-793911
Catalytic subunit of the NatB N-terminal acetyltransferase; NatB catalyzes acetylation of the amino-terminal methionine residues of all proteins beginning with Met-Asp or Met-Glu and of some proteins beginning with Met-Asn or Met-Met
YOL076W
MDM20
chr15:187024-189414
Non-catalytic subunit of the NatB N-terminal acetyltransferase; NatB catalyzes N-acetylation of proteins with specific N-terminal sequences; involved in mitochondrial inheritance and actin assembly

#True: 5
Fea.Sc	56.1429	36.1429	0.0000	0.1464	0.0000	0.0004	1.5501	
TP:	2.3475	5.2320	2.3417	2.5240	3.5713	1.0280	3.1526	-2.3026	2.2368
TP:	2.2363	4.4335	2.3698	2.9295	3.6534	1.0936	2.9295	-2.3026	2.1679
TP:	2.1746	5.2244	2.3465	2.9219	4.0479	1.0262	3.5280	-2.3026	2.3709
TP:	2.6342	5.3198	2.2547	2.5164	3.5280	1.5291	3.4327	-2.3026	2.3640
TP:	2.2859	5.0013	2.3829	2.5164	3.7328	0.9929	3.6150	-2.3026	2.2781

127:
YGL183C
MND1
chr7:157285-156543
Protein required for recombination and meiotic nuclear division; forms a complex with Hop2p, which is involved in chromosome pairing and repair of meiotic double-strand breaks
YGL033W
HOP2
chr7:435625-436351
Meiosis-specific protein that localizes to chromosomes; preventing synapsis between nonhomologous chromosomes and ensuring synapsis between homologs; complexes with Mnd1p to promote homolog pairing and meiotic double-strand break repair

#True: 5
Fea.Sc	40.0000	31.2822	0.0000	0.0991	1.0000	0.0000	0.1715	
TP:	1.4479	3.5973	2.3417	3.2171	2.4775	1.0280	0.7619	-2.3026	1.5711
TP:	1.5897	4.4335	2.3698	2.9295	2.4775	1.0936	0.5454	-2.3026	1.6421
TP:	1.6291	3.4525	2.3465	3.1450	2.2287	1.0262	0.5491	-2.3026	1.5093
TP:	1.4279	3.2403	2.2547	3.7869	2.4699	1.5291	0.6691	-2.3026	1.6344
TP:	1.6070	3.5897	2.3829	2.9909	2.1546	0.9929	0.5811	-2.3026	1.4996

128:
YOR321W
PMT3
chr15:916030-918291
Protein O-mannosyltransferase; transfers mannose residues from dolichyl phosphate-D-mannose to protein serine/threonine residues; acts in a complex with Pmt5p, can instead interact with Pmt1p in some conditions; antifungal drug target; PMT3 has a paralog, PMT2, that arose from the whole genome duplication
YDL093W
PMT5
chr4:289909-292140
Protein O-mannosyltransferase; transfers mannose residues from dolichyl phosphate-D-mannose to protein serine/threonine residues; acts in a complex with Pmt3p, can instead interact with Pmt2p in some conditions; target for new antifungals

#True: 5
Fea.Sc	20.0000	-4.0087	2.0000	0.0816	2.0000	0.0000	0.0000	
TP:	0.5198	0.0723	1.4586	3.2171	2.0738	1.0280	0.7619	-2.3026	0.8536
TP:	0.5724	-0.7566	1.2808	2.3233	2.0738	1.0936	0.5454	-2.3026	0.6038
TP:	0.6725	0.1668	1.5356	3.1450	1.6822	1.0262	0.5491	-2.3026	0.8093
TP:	0.6665	0.1726	1.3814	3.7869	1.7824	1.5291	0.6691	-2.3026	0.9607
TP:	0.6417	0.0250	1.4710	2.9909	1.7824	0.9929	0.5811	-2.3026	0.7728

129:
YDL095W
PMT1
chr4:287059-289512
Protein O-mannosyltransferase of the ER membrane; transfers mannose from dolichyl phosphate-D-mannose to protein serine and threonine residues; 1 of 7 related proteins involved in O-glycosylation which is essential for cell wall rigidity; involved in ER quality control; amino terminus faces cytoplasm, carboxyl terminus faces ER lumen
YAL023C
PMT2
chr1:108551-106272
Protein O-mannosyltransferase of the ER membrane; transfers mannose residues from dolichyl phosphate-D-mannose to protein serine/threonine residues; involved in ER quality control; acts in a complex with Pmt1p, can instead interact with Pmt5p; antifungal drug target; PMT2 has a paralog, PMT3, that arose from the whole genome duplication

#True: 5
Fea.Sc	26.6654	2.6567	0.0000	0.0934	0.0000	0.0002	0.0000	
TP:	0.5198	0.0723	2.3417	3.2171	3.5713	1.0280	0.7619	-2.3026	1.1512
TP:	0.5724	2.0855	2.3698	2.9295	3.6534	1.0936	0.5454	-2.3026	1.3684
TP:	0.6725	0.1668	2.3465	3.1450	4.0479	1.0262	0.5491	-2.3026	1.2064
TP:	0.6665	0.1726	2.2547	3.7869	3.5280	1.5291	0.6691	-2.3026	1.2880
TP:	0.6417	0.0250	2.3829	2.9909	3.7328	0.9929	0.5811	-2.3026	1.1306

130:
YAL040C
CLN3
chr1:67520-65778
G1 cyclin involved in cell cycle progression; activates Cdc28p kinase to promote the G1 to S phase transition; plays a role in regulating transcription of the other G1 cyclins, CLN1 and CLN2; regulated by phosphorylation and proteolysis; acetly-CoA induces CLN3 transcription in response to nutrient repletion to promote cell-cycle entry.
YBR160W
CDC28
chr2:560078-560974
Cyclin-dependent kinase (CDK) catalytic subunit; master regulator of mitotic and meiotic cell cycles; alternately associates with G1 (CLNs), S and G2/M (CLBs) phase cyclins, which provide substrate specificity; regulates cell cycle transcriptional programs, basal transcription, chromosome duplication and segregation, spindle dynamics, lipid biosynthesis, membrane trafficking, polarized cell growth, and morphogenesis; abundance increases in response to DNA replication stress

#True: 0
Fea.Sc	51.7131	-53.9978	7.0000	0.0250	9.0000	-0.8081	-1.0797	
FN:	2.3475	-1.0748	0.6857	0.7148	-1.4599	-0.3692	0.2565	-2.3026	-0.1502
FN:	2.5846	-1.3226	0.6559	0.5941	-1.3463	-0.6202	0.2310	-2.3026	-0.1908
FN:	2.1746	-0.9963	0.4941	0.8424	-1.2696	-0.6672	0.2282	-2.3026	-0.1870
FN:	2.6342	-1.0794	0.8073	0.7038	-1.3906	-0.4103	0.3846	-2.3026	-0.0816
FN:	2.2859	-1.2433	0.4651	0.6993	-1.4951	-0.5382	0.1746	-2.3026	-0.2443

131:
YBR160W
CDC28
chr2:560078-560974
Cyclin-dependent kinase (CDK) catalytic subunit; master regulator of mitotic and meiotic cell cycles; alternately associates with G1 (CLNs), S and G2/M (CLBs) phase cyclins, which provide substrate specificity; regulates cell cycle transcriptional programs, basal transcription, chromosome duplication and segregation, spindle dynamics, lipid biosynthesis, membrane trafficking, polarized cell growth, and morphogenesis; abundance increases in response to DNA replication stress
YPR120C
CLB5
chr16:775182-773875
B-type cyclin involved in DNA replication during S phase; activates Cdc28p to promote initiation of DNA synthesis; functions in formation of mitotic spindles along with Clb3p and Clb4p; most abundant during late G1 phase; CLB5 has a paralog, CLB6, that arose from the whole genome duplication

#True: 0
Fea.Sc	45.4572	-60.2537	9.0000	0.0180	7.0000	0.0000	-1.0797	
FN:	2.3475	-1.0748	-1.9609	-2.1310	0.6269	1.0280	0.2565	-2.3026	-0.4013
FN:	2.5846	-1.3226	-1.8370	-2.3677	0.2904	1.0936	0.2310	-2.3026	-0.4538
FN:	2.1746	-0.9963	-1.8478	-2.0733	0.2828	1.0262	0.2282	-2.3026	-0.4385
FN:	2.6342	-1.0794	-1.9059	-2.1439	0.5705	1.5291	0.3846	-2.3026	-0.2892
FN:	2.2859	-1.2433	-2.1173	-2.1323	0.2363	0.9929	0.1746	-2.3026	-0.5132

132:
YMR275C
BUL1
chr13:818581-815651
Ubiquitin-binding component of the Rsp5p E3-ubiquitin ligase complex; disruption causes temperature-sensitive growth, overexpression causes missorting of amino acid permeases; BUL1 has a paralog, BUL2, that arose from the whole genome duplication
YER125W
RSP5
chr5:410189-412618
E3 ubiquitin ligase of the NEDD4 family; involved in regulating many cellular processes including MVB sorting, heat shock response, transcription, endocytosis, and ribosome stability; human homolog is involved in Liddle syndrome; mutant tolerates aneuploidy; ubiquitinates Sec23p and Sna3p

#True: 0
Fea.Sc	58.1243	1.4483	7.0000	0.0419	9.0000	-0.0003	-1.2040	
FN:	2.9703	0.0723	0.6857	1.5432	-1.4599	1.0280	-0.1616	-2.3026	0.2969
FN:	2.2363	2.0855	0.6559	1.1637	-1.3463	1.0936	-0.0119	-2.3026	0.4468
FN:	2.7548	0.1668	0.4941	1.6327	-1.2696	1.0262	-0.2107	-2.3026	0.2865
FN:	3.0497	0.1726	0.8073	1.5684	-1.3906	1.5291	-0.2689	-2.3026	0.3956
FN:	2.7993	0.0250	0.4651	1.4264	-1.4951	0.9929	-0.3062	-2.3026	0.2006

133:
YJR094C
IME1
chr10:605651-604569
Master regulator of meiosis that is active only during meiotic events; activates transcription of early meiotic genes through interaction with Ume6p, degraded by the 26S proteasome following phosphorylation by Ime2p
YDR207C
UME6
chr4:867522-865012
Component of the Rpd3L histone deacetylase complex; key transcriptional regulator of early meiotic genes, binds URS1 upstream regulatory sequence, couples metabolic responses to nutritional cues with initiation and progression of meiosis, forms complex with Ime1p

#True: 0
Fea.Sc	20.0000	-44.4561	4.0000	0.0256	1.0000	-0.0006	-0.9716	
FN:	0.5198	-1.0748	0.5017	0.7148	2.4775	1.0280	0.2565	-2.3026	0.2651
FN:	0.5724	-0.6694	0.9370	0.5941	2.4775	1.0936	0.2310	-2.3026	0.3667
FN:	0.6725	-0.9963	0.8116	0.8424	2.2287	1.0262	0.2282	-2.3026	0.3139
FN:	0.6665	-1.0794	1.0586	0.7038	2.4699	1.5291	0.3846	-2.3026	0.4288
FN:	0.6417	-1.2433	0.9602	0.6993	2.1546	0.9929	0.1746	-2.3026	0.2597

134:
YMR205C
PFK2
chr13:674766-671887
Beta subunit of heterooctameric phosphofructokinase involved in glycolysis, indispensable for anaerobic growth, activated by fructose-2,6-bisphosphate and AMP, mutation inhibits glucose induction of cell cycle-related genes
YGR240C
PFK1
chr7:973734-970771
Alpha subunit of heterooctameric phosphofructokinase involved in glycolysis, indispensable for anaerobic growth, activated by fructose-2,6-bisphosphate and AMP, mutation inhibits glucose induction of cell cycle-related genes

#True: 5
Fea.Sc	48.6607	32.1533	9.0000	0.0249	1.0000	0.0000	1.1480	
TP:	2.3475	5.2320	-1.9609	0.7148	2.4775	1.0280	3.1526	-2.3026	1.3361
TP:	2.5846	4.4335	-1.8370	0.5941	2.4775	1.0936	2.9295	-2.3026	1.2467
TP:	2.1746	5.2244	-1.8478	0.8424	2.2287	1.0262	3.5280	-2.3026	1.3593
TP:	2.6342	5.3198	-1.9059	0.7038	2.4699	1.5291	3.4327	-2.3026	1.4851
TP:	2.2859	5.0013	-2.1173	0.6993	2.1546	0.9929	3.6150	-2.3026	1.2911

135:
YER133W
GLC7
chr5:432495-433958
Type 1 serine/threonine protein phosphatase catalytic subunit; involved in various processes including glycogen metabolism, sporulation, mitosis; accumulates at mating projections by interaction with Afr1p; interacts with many regulatory subunits; involved in regulation of the nucleocytoplasmic shuttling of Hxk2p; import into nucleus is inhibited during spindle assembly checkpoint arrest
YNL233W
BNI4
chr14:211922-214600
Targeting subunit for Glc7p protein phosphatase; localized to the bud neck, required for localization of chitin synthase III to the bud neck via interaction with the chitin synthase III regulatory subunit Skt5p

#True: 0
Fea.Sc	73.4316	-10.3026	2.0000	0.0471	9.0000	-1.1373	-0.9151	
FN:	3.2778	0.0723	1.4586	1.5432	-1.4599	-1.0024	0.2565	-2.3026	0.2304
FN:	4.2732	-0.7566	1.2808	1.1637	-1.3463	-0.7392	0.2310	-2.3026	0.2255
FN:	2.8647	0.1668	1.5356	1.6327	-1.2696	-0.6271	0.2282	-2.3026	0.2786
FN:	2.9825	0.1726	1.3814	1.5684	-1.3906	-0.9389	0.3846	-2.3026	0.2322
FN:	2.7395	0.0250	1.4710	1.4264	-1.4951	-0.7502	0.1746	-2.3026	0.1611

136:
YJR109C
CPA2
chr10:632941-629585
Large subunit of carbamoyl phosphate synthetase; carbamoyl phosphate synthetase catalyzes a step in the synthesis of citrulline, an arginine precursor
YOR303W
CPA1
chr15:882899-884134
Small subunit of carbamoyl phosphate synthetase; carbamoyl phosphate synthetase catalyzes a step in the synthesis of citrulline, an arginine precursor; translationally regulated by an attenuator peptide encoded by YOR302W within the CPA1 mRNA 5'-leader

#True: 5
Fea.Sc	28.5850	11.6512	3.0000	0.0218	0.0000	0.0889	0.0000	
TP:	0.5198	3.5973	0.1569	0.7148	3.5713	2.8425	0.7619	-2.3026	1.2327
TP:	0.5724	2.0855	0.7810	0.5941	3.6534	2.3905	0.5454	-2.3026	1.0400
TP:	0.6725	3.4525	0.9602	0.8424	4.0479	3.2403	0.5491	-2.3026	1.4328
TP:	0.6665	3.2403	1.0586	0.7038	3.5280	1.5291	0.6691	-2.3026	1.1366
TP:	0.6417	3.5897	0.7818	0.6993	3.7328	3.2403	0.5811	-2.3026	1.3705

137:
YPR066W
UBA3
chr16:681213-682112
Protein that acts together with Ula1p to activate Rub1p before its conjugation to proteins (neddylation), which may play a role in protein degradation; GFP-fusion protein localizes to the cytoplasm in a punctate pattern
YPL003W
ULA1
chr16:552020-553408
Protein that acts together with Uba3p to activate Rub1p before its conjugation to proteins (neddylation), which may play a role in protein degradation

#True: 5
Fea.Sc	70.3892	50.3892	0.0000	0.1317	3.0000	0.0000	1.6467	
TP:	3.2778	5.2320	2.3417	1.5432	2.2363	1.0280	3.1526	-2.3026	2.0636
TP:	4.2732	4.3158	2.3698	1.2555	1.9486	1.0936	2.9295	-2.3026	1.9854
TP:	2.8647	5.2244	2.3465	1.3124	2.2287	1.0262	3.5280	-2.3026	2.0286
TP:	2.9825	5.3198	2.2547	1.3814	2.4110	1.5291	3.4327	-2.3026	2.1261
TP:	2.7395	5.0013	2.3829	1.5356	2.3240	0.9929	3.6150	-2.3026	2.0361

138:
YHR098C
SFB3
chr8:301934-299145
Component of the Sec23p-Sfb3p heterodimer of the COPII vesicle coat; COPII coat is required for cargo selection during vesicle formation in ER to Golgi transport; homologous to Sec24p and Sfb2p
YPR181C
SEC23
chr16:899667-897361
GTPase-activating protein, stimulates the GTPase activity of Sar1p; component of the Sec23p-Sec24p heterodimer of the COPII vesicle coat, involved in ER to Golgi transport; substrate of Ubp3/Bre5 complex; ubiquitylated by Ub-ligase Rsp5p; proteasome-mediated degradation of Sec23p is regulated by Cdc48p

#True: 0
Fea.Sc	65.6025	-46.0439	5.0000	0.0270	9.0000	-1.7590	-1.0791	
FN:	2.9703	-1.0748	0.6269	0.7148	-1.4599	-2.2238	0.2565	-2.3026	-0.3116
FN:	4.2732	-0.6694	1.0424	0.5941	-1.3463	-2.2004	0.2310	-2.3026	-0.0473
FN:	2.7548	-0.9963	1.0348	0.8424	-1.2696	-2.2256	0.2282	-2.3026	-0.2417
FN:	3.0497	-1.0794	0.4370	0.7038	-1.3906	-2.1407	0.3846	-2.3026	-0.2923
FN:	2.7993	-1.2433	0.6193	0.6993	-1.4951	-2.9418	0.1746	-2.3026	-0.4613

139:
YPR161C
SGV1
chr16:866422-864449
Cyclin (Bur2p)-dependent protein kinase; functions in transcriptional regulation; phosphorylates the carboxy-terminal domain of Rpo21p and the C-terminal repeat domain of Spt5p; regulated by Cak1p; similar to metazoan CDK9 proteins
YLR226W
BUR2
chr12:589354-590541
Cyclin for the Sgv1p (Bur1p) protein kinase; Sgv1p and Bur2p comprise a CDK-cyclin complex involved in transcriptional regulation through its phosphorylation of the carboxy-terminal domain of the largest subunit of RNA polymerase II

#True: 5
Fea.Sc	86.6829	46.6829	1.0000	0.0483	0.0000	0.0003	-1.9294	
TP:	3.7404	5.2320	2.1379	1.5432	3.5713	1.0280	-1.5085	-2.3026	1.6802
TP:	2.7471	4.3158	1.8151	1.1637	3.6534	1.0936	-1.4060	-2.3026	1.3850
TP:	3.7328	5.2244	1.9511	1.6327	4.0479	1.0262	-1.4231	-2.3026	1.7362
TP:	2.5164	5.3198	1.8922	1.5684	3.5280	1.5291	-2.0198	-2.3026	1.5039
TP:	3.0760	5.0013	1.8367	1.4264	3.7328	0.9929	-1.4017	-2.3026	1.5452

140:
YKL182W
FAS1
chr11:100671-106826
Beta subunit of fatty acid synthetase; complex catalyzes the synthesis of long-chain saturated fatty acids; contains acetyltransacylase, dehydratase, enoyl reductase, malonyl transacylase, and palmitoyl transacylase activities
YPL231W
FAS2
chr16:108652-114315
Alpha subunit of fatty acid synthetase; complex catalyzes the synthesis of long-chain saturated fatty acids; contains the acyl-carrier protein domain and beta-ketoacyl reductase, beta-ketoacyl synthase and self-pantetheinylation activities

#True: 0
Fea.Sc	12.3915	0.3189	9.0000	0.0092	2.0000	0.0000	0.5434	
FN:	-3.0590	0.0723	-1.9609	-2.1310	2.0738	1.0280	2.3698	-2.3026	-0.4887
FN:	-3.2871	2.0855	-1.8370	-2.3677	2.0738	1.0936	2.8425	-2.3026	-0.2124
FN:	-3.2877	0.1668	-1.8478	-2.0733	1.6822	1.0262	3.1042	-2.3026	-0.4415
FN:	-2.8933	0.1726	-1.9059	-2.1439	1.7824	1.5291	2.9219	-2.3026	-0.3550
FN:	-3.0606	0.0250	-2.1173	-2.1323	1.7824	0.9929	2.9219	-2.3026	-0.4863

141:
YGL090W
LIF1
chr7:343319-344584
Component of the DNA ligase IV complex that mediates nonhomologous end joining in DNA double-strand break repair; physically interacts with Dnl4p and Nej1p; homologous to mammalian XRCC4 protein
YOR005C
DNL4
chr15:337343-334509
DNA ligase required for nonhomologous end-joining (NHEJ); forms stable heterodimer with required cofactor Lif1p, interacts with Nej1p; involved in meiosis, not essential for vegetative growth

#True: 5
Fea.Sc	50.5356	0.3100	1.0000	0.0826	4.0000	0.0000	-0.2891	
TP:	2.3475	0.0723	2.1379	3.2171	1.4479	1.0280	-0.0225	-2.3026	0.9907
TP:	2.5846	2.0855	1.8151	2.3233	1.1377	1.0936	0.3492	-2.3026	1.1358
TP:	2.1746	0.1668	1.9511	3.1450	0.8424	1.0262	0.5240	-2.3026	0.9409
TP:	2.6342	0.1726	1.8922	3.7869	1.1991	1.5291	0.4219	-2.3026	1.1667
TP:	2.2859	0.0250	1.8367	2.9909	1.1991	0.9929	0.4522	-2.3026	0.9350

142:
YGR285C
ZUO1
chr7:1063153-1061852
Ribosome-associated chaperone; functions in ribosome biogenesis and, in partnership with Ssz1p and SSb1/2, as a chaperone for nascent polypeptide chains; contains a DnaJ domain and functions as a J-protein partner for Ssb1p and Ssb2p
YHR064C
SSZ1
chr8:227141-225525
Hsp70 protein that interacts with Zuo1p (a DnaJ homolog) to form a ribosome-associated complex that binds the ribosome via the Zuo1p subunit; also involved in pleiotropic drug resistance via sequential activation of PDR1 and PDR5; binds ATP

#True: 5
Fea.Sc	72.3759	50.1532	1.0000	0.0381	9.0000	-0.4715	0.0000	
TP:	3.2778	5.2320	2.1379	0.7148	-1.4599	-0.3692	0.7619	-2.3026	0.9991
TP:	4.2732	4.3158	1.8151	1.1637	-1.3463	-0.6202	0.5454	-2.3026	0.9805
TP:	2.8647	5.2244	1.9511	0.8424	-1.2696	-0.6672	0.5491	-2.3026	0.8990
TP:	2.9825	5.3198	1.8922	0.7038	-1.3906	-0.4103	0.6691	-2.3026	0.9330
TP:	2.7395	5.0013	1.8367	0.6993	-1.4951	-0.5382	0.5811	-2.3026	0.8153

143:
YGR098C
ESP1
chr7:687458-682566
Separase, a caspase-like cysteine protease; promotes sister chromatid separation by mediating dissociation of the cohesin Scc1p from chromatin; inhibits protein phosphatase 2A-Cdc55p to promote mitotic exit; inhibited by Pds1p; relative distribution to the nucleus increases upon DNA replication stress
YDR113C
PDS1
chr4:681617-680496
Securin; inhibits anaphase by binding separin Esp1p; blocks cyclin destruction and mitotic exit, essential for meiotic progression and mitotic cell cycle arrest; localization is cell-cycle dependent and regulated by Cdc28p phosphorylation

#True: 3
Fea.Sc	40.0000	0.0000	2.0000	0.0522	2.0000	-0.1423	-1.1524	
TP:	1.4479	0.0723	1.4586	1.5432	2.0738	1.0280	-0.1616	-2.3026	0.6449
TP:	1.5897	2.0855	1.2808	1.5081	2.0738	1.0936	-0.0119	-2.3026	0.9146
TP:	1.6291	0.1668	1.5356	1.6327	1.6822	1.0262	-0.2107	-2.3026	0.6449
FN:	1.4279	0.1726	1.3814	1.5684	1.7824	-0.3616	-0.2689	-2.3026	0.4250
FN:	1.6070	0.0250	1.4710	1.4264	1.7824	0.9929	-0.3062	-2.3026	0.5870

144:
YPL256C
CLN2
chr16:66614-64977
G1 cyclin involved in regulation of the cell cycle; activates Cdc28p kinase to promote the G1 to S phase transition; late G1 specific expression depends on transcription factor complexes, MBF (Swi6p-Mbp1p) and SBF (Swi6p-Swi4p); CLN2 has a paralog, CLN1, that arose from the whole genome duplication
YBR160W
CDC28
chr2:560078-560974
Cyclin-dependent kinase (CDK) catalytic subunit; master regulator of mitotic and meiotic cell cycles; alternately associates with G1 (CLNs), S and G2/M (CLBs) phase cyclins, which provide substrate specificity; regulates cell cycle transcriptional programs, basal transcription, chromosome duplication and segregation, spindle dynamics, lipid biosynthesis, membrane trafficking, polarized cell growth, and morphogenesis; abundance increases in response to DNA replication stress

#True: 0
Fea.Sc	69.3123	-36.3986	9.0000	0.0179	9.0000	-0.8081	-1.0797	
FN:	2.9703	-0.8846	-1.9609	-2.1310	-1.4599	-0.3692	0.2565	-2.3026	-0.7352
FN:	4.2732	-0.6694	-1.8370	-2.3677	-1.3463	-0.6202	0.2310	-2.3026	-0.5799
FN:	2.7548	-0.6212	-1.8478	-2.0733	-1.2696	-0.6672	0.2282	-2.3026	-0.7248
FN:	3.0497	-0.7216	-1.9059	-2.1439	-1.3906	-0.4103	0.3846	-2.3026	-0.6801
FN:	2.7993	-0.4824	-2.1173	-2.1323	-1.4951	-0.5382	0.1746	-2.3026	-0.7617

145:
YGR231C
PHB2
chr7:953480-952548
Subunit of the prohibitin complex (Phb1p-Phb2p); prohibitin is a 1.2 MDa ring-shaped inner mitochondrial membrane chaperone that stabilizes newly synthesized proteins; determinant of replicative life span; involved in mitochondrial segregation; prohibitin deficiency induces a mitochondrial unfolded protein response (mtUPR)
YGR132C
PHB1
chr7:756452-755589
Subunit of the prohibitin complex (Phb1p-Phb2p); prohibitin is a 1.2 MDa ring-shaped inner mitochondrial membrane chaperone that stabilizes newly synthesized proteins; determinant of replicative life span; involved in mitochondrial segregation; prohibitin deficiency induces a mitochondrial unfolded protein response (mtUPR)

#True: 5
Fea.Sc	53.9725	18.8025	0.0000	0.0551	0.0000	0.6094	-1.0000	
TP:	2.3475	3.5973	2.3417	1.5432	3.5713	3.9411	0.2565	-2.3026	1.9120
TP:	2.2363	2.0855	2.3698	1.5081	3.6534	4.0281	0.2310	-2.3026	1.7262
TP:	2.1746	3.4525	2.3465	1.6327	4.0479	4.5313	0.2282	-2.3026	2.0139
TP:	2.6342	3.2403	2.2547	1.5684	3.5280	3.7328	0.3846	-2.3026	1.8800
TP:	2.2859	3.5897	2.3829	1.4264	3.7328	4.0205	0.1746	-2.3026	1.9138

146:
YER162C
RAD4
chr5:502894-500630
Protein that recognizes and binds damaged DNA (with Rad23p) during nucleotide excision repair; subunit of Nuclear Excision Repair Factor 2 (NEF2); also involved, with Rad23p, in turnover of ubiquitylated proteins
YEL037C
RAD23
chr5:82603-81407
Protein with ubiquitin-like N terminus; subunit of Nuclear Excision Repair Factor 2 (NEF2) with Rad4p that binds damaged DNA; enhances protein deglycosylation activity of Png1p; also involved, with Rad4p, in ubiquitylated protein turnover

#True: 5
Fea.Sc	67.1862	15.0946	1.0000	0.0428	9.0000	-0.8679	-0.0004	
TP:	2.9703	3.5973	2.1379	1.5432	-1.4599	-1.0024	0.7619	-2.3026	0.7807
TP:	4.2732	2.0855	1.8151	1.1637	-1.3463	-0.7392	0.5454	-2.3026	0.6869
TP:	2.7548	3.4525	1.9511	1.6327	-1.2696	-0.6271	0.5491	-2.3026	0.7676
TP:	3.0497	3.2403	1.8922	1.5684	-1.3906	-0.4103	0.6691	-2.3026	0.7895
TP:	2.7993	3.5897	1.8367	1.4264	-1.4951	-0.7502	0.5811	-2.3026	0.7106

147:
YAR042W
SWH1
chr1:192619-196185
Protein similar to mammalian oxysterol-binding protein; contains ankyrin repeats; localizes to the Golgi and the nucleus-vacuole junction; SWH1 has a paralog, OSH2, that arose from the whole genome duplication
YHR195W
NVJ1
chr8:490747-491712
Nuclear envelope protein; anchored to the nuclear inner membrane, that interacts with the vacuolar membrane protein Vac8p to promote formation of nucleus-vacuole junctions during piecemeal microautophagy of the nucleus (PMN)

#True: 5
Fea.Sc	52.9027	32.9027	0.0000	0.0951	3.0000	-1.3172	-1.5543	
TP:	2.3475	5.2320	2.3417	3.2171	2.2363	-2.2334	-0.1616	-2.3026	1.3346
TP:	2.2363	4.4335	2.3698	2.9295	1.9486	-2.2963	-0.0119	-2.3026	1.1634
TP:	2.1746	5.2244	2.3465	3.1450	2.2287	-2.2256	-0.2107	-2.3026	1.2975
TP:	2.6342	5.3198	2.2547	3.7869	2.4110	-2.7058	-0.2689	-2.3026	1.3912
TP:	2.2859	5.0013	2.3829	2.9909	2.3240	-2.6691	-0.3062	-2.3026	1.2134

148:
YMR096W
SNZ1
chr13:458408-459301
Protein involved in vitamin B6 biosynthesis; member of a stationary phase-induced gene family; coregulated with SNO1; interacts with Sno1p and with Yhr198p, perhaps as a multiprotein complex containing other Snz and Sno proteins
YMR095C
SNO1
chr13:457959-457285
Protein of unconfirmed function; involved in pyridoxine metabolism; expression is induced during stationary phase; forms a putative glutamine amidotransferase complex with Snz1p, with Sno1p serving as the glutaminase

#True: 5
Fea.Sc	66.7667	13.3356	0.0000	0.1126	6.0000	0.0000	-2.1512	
TP:	2.9703	3.5973	2.3417	3.3349	1.1377	1.0280	-0.4204	-2.3026	1.4609
TP:	4.2732	2.0855	2.3698	2.9295	0.5781	1.0936	-0.3477	-2.3026	1.3349
TP:	2.7548	3.4525	2.3465	2.8165	1.2842	1.0262	-0.8158	-2.3026	1.3203
TP:	3.0497	3.2403	2.2547	2.2287	1.1789	1.5291	-0.8158	-2.3026	1.2954
TP:	2.7993	3.5897	2.3829	2.7395	1.0760	0.9929	-0.7331	-2.3026	1.3181

149:
YAR014C
BUD14
chr1:168871-166742
Protein involved in bud-site selection; Bud14p-Glc7p complex is a cortical regulator of dynein; inhibitor of the actin assembly factor Bnr1p (formin); diploid mutants display a random budding pattern instead of the wild-type bipolar pattern; relative distribution to the nucleus increases upon DNA replication stress
YER133W
GLC7
chr5:432495-433958
Type 1 serine/threonine protein phosphatase catalytic subunit; involved in various processes including glycogen metabolism, sporulation, mitosis; accumulates at mating projections by interaction with Afr1p; interacts with many regulatory subunits; involved in regulation of the nucleocytoplasmic shuttling of Hxk2p; import into nucleus is inhibited during spindle assembly checkpoint arrest

#True: 3
Fea.Sc	74.1122	-9.6219	9.0000	0.0222	0.0000	0.0001	-0.9541	
FN:	3.2778	0.0723	-1.9609	0.7148	3.5713	1.0280	0.2565	-2.3026	0.5822
TP:	4.2732	-0.7566	-1.8370	0.5941	3.6534	1.0936	0.2310	-2.3026	0.6186
TP:	2.8647	0.1668	-1.8478	0.8424	4.0479	1.0262	0.2282	-2.3026	0.6282
TP:	2.9825	0.1726	-1.9059	0.7038	3.5280	1.5291	0.3846	-2.3026	0.6365
FN:	2.7395	0.0250	-2.1173	0.6993	3.7328	0.9929	0.1746	-2.3026	0.4930

150:
YLR182W
SWI6
chr12:517940-520351
Transcription cofactor; forms complexes with Swi4p and Mbp1p to regulate transcription at the G1/S transition; involved in meiotic gene expression; also binds Stb1p to regulate transcription at START; cell wall stress induces phosphorylation by Mpk1p, which regulates Swi6p localization; required for the unfolded protein response, independently of its known transcriptional coactivators
YER111C
SWI4
chr5:385876-382595
DNA binding component of the SBF complex (Swi4p-Swi6p); a transcriptional activator that in concert with MBF (Mbp1-Swi6p) regulates late G1-specific transcription of targets including cyclins and genes required for DNA synthesis and repair; Slt2p-independent regulator of cold growth; acetylation at two sites, K1016 and K1066, regulates interaction with Swi6p

#True: 5
Fea.Sc	83.2603	37.2913	1.0000	0.0515	1.0000	0.0000	-1.5758	
TP:	3.7404	5.2320	2.1379	1.5432	2.4775	1.0280	-0.1616	-2.3026	1.7118
TP:	2.7471	4.4335	1.8151	1.5081	2.4775	1.0936	-0.0119	-2.3026	1.4701
TP:	3.7328	5.2244	1.9511	1.6327	2.2287	1.0262	-0.2107	-2.3026	1.6603
TP:	2.5164	5.3198	1.8922	1.5684	2.4699	1.5291	-0.2689	-2.3026	1.5905
TP:	3.0760	5.0013	1.8367	1.4264	2.1546	0.9929	-0.3062	-2.3026	1.4849

151:
YIL106W
MOB1
chr9:166415-167444
Component of the mitotic exit network; associates with and is required for the activation and Cdc15p-dependent phosphorylation of the Dbf2p kinase; required for cytokinesis and cell separation; component of the CCR4 transcriptional complex; relocalizes from cytoplasm to the nuclear periphery upon DNA replication stress
YGR092W
DBF2
chr7:668189-669907
Ser/Thr kinase involved in transcription and stress response; functions as part of a network of genes in exit from mitosis; localization is cell cycle regulated; activated by Cdc15p during the exit from mitosis; also plays a role in regulating the stability of SWI5 and CLB2 mRNAs; phosphorylates Chs2p to regulate primary septum formation and Hof1p to regulate cytokinesis; DBF2 has a paralog, DBF20, that arose from the whole genome duplication

#True: 5
Fea.Sc	64.8604	21.2692	2.0000	0.0451	9.0000	-0.0265	-0.9256	
TP:	2.9703	3.5973	1.4586	1.5432	-1.4599	1.0280	0.2565	-2.3026	0.8864
TP:	4.2732	4.4335	1.2808	1.1637	-1.3463	1.0936	0.2310	-2.3026	1.1034
TP:	2.7548	3.4525	1.5356	1.6327	-1.2696	1.0262	0.2282	-2.3026	0.8822
TP:	3.0497	3.2403	1.3814	1.5684	-1.3906	1.5291	0.3846	-2.3026	0.9325
TP:	2.7993	3.5897	1.4710	1.4264	-1.4951	0.9929	0.1746	-2.3026	0.8320

152:
YOR178C
GAC1
chr15:670241-667860
Regulatory subunit for Glc7p type-1 protein phosphatase (PP1); tethers Glc7p to Gsy2p glycogen synthase, binds Hsf1p heat shock transcription factor, required for induction of some HSF-regulated genes under heat shock; GAC1 has a paralog, PIG1, that arose from the whole genome duplication
YER133W
GLC7
chr5:432495-433958
Type 1 serine/threonine protein phosphatase catalytic subunit; involved in various processes including glycogen metabolism, sporulation, mitosis; accumulates at mating projections by interaction with Afr1p; interacts with many regulatory subunits; involved in regulation of the nucleocytoplasmic shuttling of Hxk2p; import into nucleus is inhibited during spindle assembly checkpoint arrest

#True: 0
Fea.Sc	41.3251	-42.4090	9.0000	0.0244	9.0000	-0.0004	-0.9165	
FN:	1.4479	-1.0748	-1.9609	0.7148	-1.4599	1.0280	0.2565	-2.3026	-0.4189
FN:	2.5846	-0.6694	-1.8370	0.5941	-1.3463	1.0936	0.2310	-2.3026	-0.2065
FN:	1.6291	-0.9963	-1.8478	0.8424	-1.2696	1.0262	0.2282	-2.3026	-0.3363
FN:	1.4279	-1.0794	-1.9059	0.7038	-1.3906	1.5291	0.3846	-2.3026	-0.3291
FN:	1.6070	-1.2433	-2.1173	0.6993	-1.4951	0.9929	0.1746	-2.3026	-0.4606


# 1520 negative examples:

1:
YDR086C
SSS1
chr4:617170-616928
Subunit of the Sec61p translocation complex (Sec61p-Sss1p-Sbh1p) that forms a channel for passage of secretory proteins through the endoplasmic reticulum membrane, and of the Ssh1p complex (Ssh1p-Sbh2p-Sss1p); interacts with Ost4p and Wbp1p
YGR123C
PPT1
chr7:738203-736662
Protein serine/threonine phosphatase; regulates Hsp90 chaperone by affecting its ATPase and cochaperone binding activities; has similarity to human phosphatase PP5; present in both the nucleus and cytoplasm; expressed during logarithmic growth

#True: 5
Fea.Sc	7.0543	-47.1385	9.0000	0.0095	9.0000	-1.8400	-1.8910	
TN:	-3.0590	-1.0748	-1.9609	-2.1310	-1.4599	-2.2238	-1.5085	-2.3026	-1.9651
TN:	-3.2871	-0.6694	-1.8370	-2.3677	-1.3463	-2.2004	-1.4060	-2.3026	-1.9271
TN:	-3.2877	-0.9963	-1.8478	-2.0733	-1.2696	-2.2256	-1.4231	-2.3026	-1.9283
TN:	-2.8933	-1.0794	-1.9059	-2.1439	-1.3906	-2.1407	-2.0198	-2.3026	-1.9845
TN:	-3.0606	-1.2433	-2.1173	-2.1323	-1.4951	-2.9418	-1.4017	-2.3026	-2.0868

2:
YDR420W
HKR1
chr4:1306267-1311675
Mucin family member that functions as an osmosensor in the Sho1p-mediated HOG pathway with Msb2p; proposed to be a negative regulator of filamentous growth; mutant displays defects in beta-1,3 glucan synthesis and bud site selection
YHL002W
HSE1
chr8:102612-103970
Subunit of the endosomal Vps27p-Hse1p complex required for sorting of ubiquitinated membrane proteins into intralumenal vesicles prior to vacuolar degradation, as well as for recycling of Golgi proteins and formation of lumenal membranes

#True: 5
Fea.Sc	12.4688	-109.7168	4.0000	0.0495	9.0000	-1.6058	-0.9337	
TN:	-3.0590	-1.6349	0.5017	1.5432	-1.4599	-2.2334	0.2565	-2.3026	-1.0486
TN:	-3.2871	-1.5703	0.9370	1.1637	-1.3463	-2.2963	0.2310	-2.3026	-1.0589
TN:	-3.2877	-1.7966	0.8116	1.6327	-1.2696	-2.2256	0.2282	-2.3026	-1.0262
TN:	-2.8933	-1.6833	1.0586	1.5684	-1.3906	-2.7058	0.3846	-2.3026	-0.9955
TN:	-3.0606	-1.7603	0.9602	1.4264	-1.4951	-2.6691	0.1746	-2.3026	-1.0908

3:
YOR086C
TCB1
chr15:486779-483219
Lipid-binding ER protein involved in ER-plasma membrane tethering; one of 6 proteins (Ist2p, Scs2p, Scs22p, Tcb1p, Tcb2p, Tcb3p) that connect ER to plasma membrane and regulate PI4P levels by controlling access of Sac1p phosphatase to its substrate PI4P in PM; contains 3 calcium and lipid binding domains; non-tagged protein also localizes to mitochondria; C-termini of Tcb1p, Tcb2p and Tcb3p interact; TCB1 has a paralog, TCB2, that arose from the whole genome duplication
YGL103W
RPL28
chr7:310967-311927
Ribosomal 60S subunit protein L28; homologous to mammalian ribosomal protein L27A and bacterial L15; may have peptidyl transferase activity; can mutate to cycloheximide resistance

#True: 5
Fea.Sc	7.3017	-20.4334	9.0000	0.0038	9.0000	-1.9991	-1.5496	
TN:	-3.0590	-0.8846	-1.9609	-2.1310	-1.4599	-2.2238	-0.1616	-2.3026	-1.7729
TN:	-3.2871	-0.7566	-1.8370	-2.3677	-1.3463	-2.2004	-0.0119	-2.3026	-1.7637
TN:	-3.2877	-0.6212	-1.8478	-2.0733	-1.2696	-2.2256	-0.2107	-2.3026	-1.7298
TN:	-2.8933	-0.7216	-1.9059	-2.1439	-1.3906	-2.1407	-0.2689	-2.3026	-1.7209
TN:	-3.0606	-0.4824	-2.1173	-2.1323	-1.4951	-2.9418	-0.3062	-2.3026	-1.8548

4:
YNL091W
NST1
chr14:452408-456130
Protein of unknown function; mediates sensitivity to salt stress; interacts physically with the splicing factor Msl1p and also displays genetic interaction with MSL1
YPL229W

chr16:117067-117687
Putative protein of unknown function; green fluorescent protein (GFP)-fusion protein localizes to the cytoplasm; not an essential gene; YPL229W has a paralog, YMR181C, that arose from the whole genome duplication

#True: 5
Fea.Sc	6.7636	-19.8047	2.0000	0.0646	7.0000	-1.4320	0.0000	
TN:	-3.0590	-0.8846	1.4586	1.8308	0.6269	-2.2334	0.7619	-2.3026	-0.4752
TN:	-3.2871	-0.7566	1.2808	1.5081	0.2904	-2.2963	0.5454	-2.3026	-0.6272
TN:	-3.2877	-0.6212	1.5356	2.0346	0.2828	-2.2256	0.5491	-2.3026	-0.5044
TN:	-2.8933	-0.7216	1.3814	2.0464	0.5705	-2.7058	0.6691	-2.3026	-0.4945
TN:	-3.0606	-0.4824	1.4710	2.2287	0.2363	-2.6691	0.5811	-2.3026	-0.4997

5:
YDR444W

chr4:1350290-1352353
Putative hydrolase acting on ester bonds
YHR204W
MNL1
chr8:506319-508709
Alpha-1,2-specific exomannosidase of the endoplasmic reticulum; in complex with Pdi1p, generates a Man7GlcNac2 oligosaccharide signal on glycoproteins destined for ubiquitin-proteasome degradation

#True: 5
Fea.Sc	7.8589	-15.5205	9.0000	0.0230	9.0000	-1.4438	-1.4785	
TN:	-3.0590	0.0723	-1.9609	0.7148	-1.4599	-2.2334	-0.1616	-2.3026	-1.2988
TN:	-3.2871	-0.7566	-1.8370	0.5941	-1.3463	-2.2963	-0.0119	-2.3026	-1.4055
TN:	-3.2877	0.1668	-1.8478	0.8424	-1.2696	-2.2256	-0.2107	-2.3026	-1.2669
TN:	-2.8933	0.1726	-1.9059	0.7038	-1.3906	-2.7058	-0.2689	-2.3026	-1.3238
TN:	-3.0606	0.0250	-2.1173	0.6993	-1.4951	-2.6691	-0.3062	-2.3026	-1.4033

6:
YDR296W
MHR1
chr4:1055212-1055892
Protein involved in homologous recombination in mitochondria; required for recombination-dependent mtDNA partitioning; involved in stimulation of mitochondrial DNA replication in response to oxidative stress
YNL177C
MRPL22
chr14:304615-303686
Mitochondrial ribosomal protein of the large subunit

#True: 5
Fea.Sc	16.6280	-6.8203	9.0000	0.0101	9.0000	-2.0003	-1.8453	
TN:	-3.0590	0.0723	-1.9609	-2.1310	-1.4599	-2.2238	-1.5085	-2.3026	-1.8217
TN:	-3.2871	-0.7566	-1.8370	-2.3677	-1.3463	-2.2004	-1.4060	-2.3026	-1.9380
TN:	-3.2877	0.1668	-1.8478	-2.0733	-1.2696	-2.2256	-1.4231	-2.3026	-1.7829
TN:	-2.8933	0.1726	-1.9059	-2.1439	-1.3906	-2.1407	-2.0198	-2.3026	-1.8280
TN:	-3.0606	0.0250	-2.1173	-2.1323	-1.4951	-2.9418	-1.4017	-2.3026	-1.9283

7:
YDR299W
BFR2
chr4:1059627-1061231
Essential protein that is a component of 90S preribosomes; may be involved in rRNA processing; multicopy suppressor of sensitivity to Brefeldin A; expression is induced during lag phase and also by cold shock
YLR175W
CBF5
chr12:506134-507585
Pseudouridine synthase catalytic subunit of box H/ACA small nucleolar ribonucleoprotein particles (snoRNPs), acts on both large and small rRNAs and on snRNA U2; mutations in human ortholog dyskerin cause the disorder dyskeratosis congenita

#True: 5
Fea.Sc	8.1271	-51.7913	9.0000	0.0028	9.0000	-0.9142	-2.9987	
TN:	-3.0590	-1.0748	-1.9609	-2.1310	-1.4599	-1.0024	-2.6000	-2.3026	-1.9488
TN:	-3.2871	-1.3226	-1.8370	-2.3677	-1.3463	-0.7392	-1.9147	-2.3026	-1.8897
TN:	-3.2877	-0.9963	-1.8478	-2.0733	-1.2696	-0.6271	-1.8573	-2.3026	-1.7827
TN:	-2.8933	-1.0794	-1.9059	-2.1439	-1.3906	-0.9389	-1.9981	-2.3026	-1.8316
TN:	-3.0606	-1.2433	-2.1173	-2.1323	-1.4951	-0.7502	-1.9609	-2.3026	-1.8828

8:
YDR079C-A
TFB5
chr4:603811-603593
Component of RNA polymerase II general transcription factor TFIIH; involved in transcription initiation and in nucleotide-excision repair; relocalizes to the cytosol in response to hypoxia; homolog of Chlamydomonas reinhardtii REX1-S protein involved in DNA repair
YPR056W
TFB4
chr16:671126-672142
Subunit of TFIIH complex; involved in transcription initiation, similar to 34 kDa subunit of human TFIIH; interacts with Ssl1p

#True: 5
Fea.Sc	31.9582	-32.6242	6.0000	0.0321	9.0000	0.0000	0.0000	
TN:	1.4479	-0.8846	0.2214	0.7148	-1.4599	1.0280	0.7619	-2.3026	-0.0591
TN:	1.5897	-0.6694	-0.4027	0.5941	-1.3463	1.0936	0.5454	-2.3026	-0.1123
TN:	1.6291	-0.6212	-0.1384	0.8424	-1.2696	1.0262	0.5491	-2.3026	-0.0356
TN:	1.4279	-0.7216	0.2477	0.7038	-1.3906	1.5291	0.6691	-2.3026	0.0204
TN:	1.6070	-0.4824	0.2138	0.6993	-1.4951	0.9929	0.5811	-2.3026	-0.0232
Included in:	transcription factor TFIIH complex: [YDR460W, YDR311W, YER171W, YIL143C, YDR079C-A, YLR005W, YPR056W, YPL122C, YDL108W, YPR025C]

9:
YDL154W
MSH5
chr4:178334-181039
Protein of the MutS family; forms a dimer with Msh4p that facilitates crossovers between homologs during meiosis; msh5-Y823H mutation confers tolerance to DNA alkylating agents; homologs present in C. elegans and humans
YGL025C
PGD1
chr7:449957-448764
Subunit of the RNA polymerase II mediator complex; associates with core polymerase subunits to form the RNA polymerase II holoenzyme; essential for basal and activated transcription; direct target of Cyc8p-Tup1p transcriptional corepressor

#True: 5
Fea.Sc	6.7636	-38.1792	9.0000	0.0071	9.0000	-1.1642	-1.5618	
TN:	-3.0590	-0.8846	-1.9609	-2.1310	-1.4599	-1.0024	-0.1616	-2.3026	-1.6202
TN:	-3.2871	-0.6694	-1.8370	-2.3677	-1.3463	-0.7392	-0.0119	-2.3026	-1.5701
TN:	-3.2877	-0.6212	-1.8478	-2.0733	-1.2696	-0.6271	-0.2107	-2.3026	-1.5300
TN:	-2.8933	-0.7216	-1.9059	-2.1439	-1.3906	-0.9389	-0.2689	-2.3026	-1.5707
TN:	-3.0606	-0.4824	-2.1173	-2.1323	-1.4951	-0.7502	-0.3062	-2.3026	-1.5808

10:
YLR423C
ATG17
chr12:973170-971917
Scaffold protein responsible for phagophore assembly site organization; regulatory subunit of an autophagy-specific complex that includes Atg1p and Atg13p; stimulates Atg1p kinase activity; human ortholog RB1CC1/FIP200 interacts with p53, which inhibits autophagy in human cells
YHR031C
RRM3
chr8:172970-170799
DNA helicase involved in rDNA replication and Ty1 transposition; relieves replication fork pauses at telomeric regions; structurally and functionally related to Pif1p

#True: 5
Fea.Sc	7.0919	-65.0987	9.0000	0.0089	9.0000	-1.5839	-0.9239	
TN:	-3.0590	-1.9278	-1.9609	-2.1310	-1.4599	-2.2334	0.2565	-2.3026	-1.8523
TN:	-3.2871	-1.3226	-1.8370	-2.3677	-1.3463	-2.2963	0.2310	-2.3026	-1.8161
TN:	-3.2877	-2.2543	-1.8478	-2.0733	-1.2696	-2.2256	0.2282	-2.3026	-1.8791
TN:	-2.8933	-1.8876	-1.9059	-2.1439	-1.3906	-2.7058	0.3846	-2.3026	-1.8556
TN:	-3.0606	-1.9250	-2.1173	-2.1323	-1.4951	-2.6691	0.1746	-2.3026	-1.9409

11:
YDR028C
REG1
chr4:500879-497835
Regulatory subunit of type 1 protein phosphatase Glc7p; involved in negative regulation of glucose-repressible genes; involved in regulation of the nucleocytoplasmic shuttling of Hxk2p; REG1 has a paralog, REG2, that arose from the whole genome duplication
YDR001C
NTH1
chr4:452475-450220
Neutral trehalase, degrades trehalose; required for thermotolerance and may mediate resistance to other cellular stresses; may be phosphorylated by Cdc28p; NTH1 has a paralog, NTH2, that arose from the whole genome duplication

#True: 5
Fea.Sc	11.0355	-60.6805	9.0000	0.0076	9.0000	-1.1523	-1.9359	
TN:	-3.0590	-1.0748	-1.9609	-2.1310	-1.4599	-1.0024	-1.5085	-2.3026	-1.8124
TN:	-3.2871	-1.3226	-1.8370	-2.3677	-1.3463	-0.7392	-1.4060	-2.3026	-1.8261
TN:	-3.2877	-0.9963	-1.8478	-2.0733	-1.2696	-0.6271	-1.4231	-2.3026	-1.7284
TN:	-2.8933	-1.0794	-1.9059	-2.1439	-1.3906	-0.9389	-2.0198	-2.3026	-1.8343
TN:	-3.0606	-1.2433	-2.1173	-2.1323	-1.4951	-0.7502	-1.4017	-2.3026	-1.8129

12:
YDR448W
ADA2
chr4:1356065-1357369
Transcription coactivator; component of the ADA and SAGA transcriptional adaptor/HAT (histone acetyltransferase) complexes
YOR023C
AHC1
chr15:377712-376012
Subunit of the Ada histone acetyltransferase complex; required for structural integrity of the complex

#True: 5
Fea.Sc	25.5095	-58.2882	9.0000	0.0166	9.0000	-0.5547	0.0000	
TN:	0.5198	-1.0748	-1.9609	-2.1310	-1.4599	-0.3692	0.7619	-2.3026	-1.0021
TN:	0.5724	-1.3226	-1.8370	-2.3677	-1.3463	-0.6202	0.5454	-2.3026	-1.0848
TN:	0.6725	-0.9963	-1.8478	-2.0733	-1.2696	-0.6672	0.5491	-2.3026	-0.9919
TN:	0.6665	-1.0794	-1.9059	-2.1439	-1.3906	-0.4103	0.6691	-2.3026	-0.9871
TN:	0.6417	-1.2433	-2.1173	-2.1323	-1.4951	-0.5382	0.5811	-2.3026	-1.0757
Included in:	Ada2p/Gcn5p/Ada3 transcription activator complex: [YDR448W, YDR176W, YGR252W, YPL254W, YOR023C]

13:
YDL175C
AIR2
chr4:145518-144484
RNA-binding subunit of the TRAMP nuclear RNA surveillance complex; involved in nuclear RNA processing and degradation; involved in TRAMP complex assembly as a bridge between Mtr4p and Trf4p; stimulates the poly(A) polymerase activity of Pap2p in vitro; has 5 zinc knuckle motifs; AIR2 has a paralog, AIR1, that arose from the whole genome duplication; Air2p and Air1p have nonredundant roles in regulation of substrate specificity of the exosome
YMR125W
STO1
chr13:517539-520446
Large subunit of the nuclear mRNA cap-binding protein complex; interacts with Npl3p to carry nuclear poly(A)+ mRNA to cytoplasm; also involved in nuclear mRNA degradation and telomere maintenance; orthologous to mammalian CBP80

#True: 5
Fea.Sc	13.5249	-76.4024	9.0000	0.0052	9.0000	-1.0994	-1.3447	
TN:	-3.0590	-1.9278	-1.9609	-2.1310	-1.4599	-1.0024	-0.1616	-2.3026	-1.7506
TN:	-3.2871	-2.1010	-1.8370	-2.3677	-1.3463	-0.7392	-0.0119	-2.3026	-1.7491
TN:	-3.2877	-2.2543	-1.8478	-2.0733	-1.2696	-0.6271	-0.2107	-2.3026	-1.7341
TN:	-2.8933	-1.8876	-1.9059	-2.1439	-1.3906	-0.9389	-0.2689	-2.3026	-1.7165
TN:	-3.0606	-1.9250	-2.1173	-2.1323	-1.4951	-0.7502	-0.3062	-2.3026	-1.7611

14:
YLR044C
PDC1
chr12:234081-232390
Major of three pyruvate decarboxylase isozymes; key enzyme in alcoholic fermentation; decarboxylates pyruvate to acetaldehyde; involved in amino acid catabolism; subject to glucose-, ethanol-, and autoregulation; activated by phosphorylation in response to glucose levels
YLR355C
ILV5
chr12:839253-838066
Bifunctional acetohydroxyacid reductoisomerase and mtDNA binding protein; involved in branched-chain amino acid biosynthesis and maintenance of wild-type mitochondrial DNA; found in mitochondrial nucleoids

#True: 5
Fea.Sc	7.5585	-12.4415	9.0000	0.0039	9.0000	-1.3268	-1.7198	
TN:	-3.0590	0.0723	-1.9609	-2.1310	-1.4599	-2.2334	-1.5085	-2.3026	-1.8229
TN:	-3.2871	-0.7566	-1.8370	-2.3677	-1.3463	-2.2963	-1.4060	-2.3026	-1.9500
TN:	-3.2877	0.1668	-1.8478	-2.0733	-1.2696	-2.2256	-1.4231	-2.3026	-1.7829
TN:	-2.8933	0.1726	-1.9059	-2.1439	-1.3906	-2.7058	-2.0198	-2.3026	-1.8987
TN:	-3.0606	0.0250	-2.1173	-2.1323	-1.4951	-2.6691	-1.4017	-2.3026	-1.8942

15:
YBL090W
MRP21
chr2:48825-49358
Mitochondrial ribosomal protein of the small subunit; MRP21 exhibits genetic interactions with mutations in the COX2 and COX3 mRNA 5'-untranslated leader sequences
YNL306W
MRPS18
chr14:58155-58808
Mitochondrial ribosomal protein of the small subunit; essential for viability, unlike most other mitoribosomal proteins

#True: 5
Fea.Sc	13.9044	-11.8044	9.0000	0.0097	9.0000	-2.9988	0.0000	
TN:	-3.0590	0.0723	-1.9609	-2.1310	-1.4599	-1.7340	0.7619	-2.3026	-1.4766
TN:	-3.2871	-0.7566	-1.8370	-2.3677	-1.3463	-1.7710	0.5454	-2.3026	-1.6404
TN:	-3.2877	0.1668	-1.8478	-2.0733	-1.2696	-1.8317	0.5491	-2.3026	-1.4871
TN:	-2.8933	0.1726	-1.9059	-2.1439	-1.3906	-1.8317	0.6691	-2.3026	-1.4533
TN:	-3.0606	0.0250	-2.1173	-2.1323	-1.4951	-1.8143	0.5811	-2.3026	-1.5395
Included in:	mitochondrial ribosomal small subunit: [YDR337W, YPR166C, YGR084C, YPL118W, YNL081C, YDL045W-A, YDR041W, YDR347W, YBR251W, YDR175C, YFR049W, YER050C, YGL129C, YHR075C, YJR101W, YNL306W, YHL004W, YJR113C, Q0140, YOR158W, YNL137C, YKL155C, YKL003C, YIL093C, YPL013C, YBL090W, YNR037C, YBR146W, YGR215W, YMR158W, YGR165W, YMR188C]

16:
YOL127W
RPL25
chr15:80348-81190
Ribosomal 60S subunit protein L25; primary rRNA-binding ribosomal protein component of large ribosomal subunit; binds to 25S rRNA via a conserved C-terminal motif; homologous to mammalian ribosomal protein L23A and bacterial L23
YPR025C
CCL1
chr16:614558-613377
Cyclin associated with protein kinase Kin28p; Kin28p is the TFIIH-associated carboxy-terminal domain (CTD) kinase involved in transcription initiation at RNA polymerase II promoters

#True: 5
Fea.Sc	7.3173	-42.3844	9.0000	0.0048	9.0000	-1.4369	-1.8903	
TN:	-3.0590	-1.0748	-1.9609	-2.1310	-1.4599	-2.2334	-1.5085	-2.3026	-1.9663
TN:	-3.2871	-0.6694	-1.8370	-2.3677	-1.3463	-2.2963	-1.4060	-2.3026	-1.9391
TN:	-3.2877	-0.9963	-1.8478	-2.0733	-1.2696	-2.2256	-1.4231	-2.3026	-1.9283
TN:	-2.8933	-1.0794	-1.9059	-2.1439	-1.3906	-2.7058	-2.0198	-2.3026	-2.0551
TN:	-3.0606	-1.2433	-2.1173	-2.1323	-1.4951	-2.6691	-1.4017	-2.3026	-2.0527

17:
YOR185C
GSP2
chr15:682106-681444
GTP binding protein (mammalian Ranp homolog); involved in the maintenance of nuclear organization, RNA processing and transport; interacts with Kap121p, Kap123p and Pdr6p (karyophilin betas); not required for viability; protein abundance increases in response to DNA replication stress; GSP2 has a paralog, GSP1, that arose from the whole genome duplication
YOR114W

chr15:537570-538454
Putative protein of unknown function; null mutant is viable

#True: 5
Fea.Sc	6.9615	-41.9023	9.0000	0.0139	9.0000	-2.2193	-2.9981	
TN:	-3.0590	-1.0748	-1.9609	-2.1310	-1.4599	-0.4717	-2.6000	-2.3026	-1.8825
TN:	-3.2871	-0.6694	-1.8370	-2.3677	-1.3463	-0.4027	-1.9147	-2.3026	-1.7659
TN:	-3.2877	-0.9963	-1.8478	-2.0733	-1.2696	-0.4103	-1.8573	-2.3026	-1.7556
TN:	-2.8933	-1.0794	-1.9059	-2.1439	-1.3906	-0.2562	-1.9981	-2.3026	-1.7462
TN:	-3.0606	-1.2433	-2.1173	-2.1323	-1.4951	-0.3362	-1.9609	-2.3026	-1.8310

18:
YER148W
SPT15
chr5:465303-466025
TATA-binding protein; general transcription factor that interacts with other factors to form the preinitiation complex at promoters, essential for viability
YOR198C
BFR1
chr15:720065-718653
Component of mRNP complexes associated with polyribosomes; implicated in secretion and nuclear segregation; multicopy suppressor of BFA (Brefeldin A) sensitivity

#True: 5
Fea.Sc	20.0000	-75.5646	9.0000	0.0125	9.0000	-1.3154	-1.3274	
TN:	0.5198	-1.9278	-1.9609	-2.1310	-1.4599	-2.2334	-0.1616	-2.3026	-1.4572
TN:	0.5724	-2.1010	-1.8370	-2.3677	-1.3463	-2.2963	-0.0119	-2.3026	-1.4613
TN:	0.6725	-2.2543	-1.8478	-2.0733	-1.2696	-2.2256	-0.2107	-2.3026	-1.4389
TN:	0.6665	-1.8876	-1.9059	-2.1439	-1.3906	-2.7058	-0.2689	-2.3026	-1.4923
TN:	0.6417	-1.9250	-2.1173	-2.1323	-1.4951	-2.6691	-0.3062	-2.3026	-1.5382

19:
YPL256C
CLN2
chr16:66614-64977
G1 cyclin involved in regulation of the cell cycle; activates Cdc28p kinase to promote the G1 to S phase transition; late G1 specific expression depends on transcription factor complexes, MBF (Swi6p-Mbp1p) and SBF (Swi6p-Swi4p); CLN2 has a paralog, CLN1, that arose from the whole genome duplication
YDL132W
CDC53
chr4:224304-226751
Cullin; structural protein of SCF complexes (which also contain Skp1p, Cdc34p, Hrt1p and an F-box protein) involved in ubiquitination; SCF promotes the G1-S transition by targeting G1 cyclins and the Cln-CDK inhibitor Sic1p for degradation

#True: 5
Fea.Sc	23.8625	-45.5143	9.0000	0.0083	9.0000	-1.4319	-1.9161	
TN:	0.5198	-1.0748	-1.9609	-2.1310	-1.4599	-2.2334	-1.5085	-2.3026	-1.5189
TN:	0.5724	-0.6694	-1.8370	-2.3677	-1.3463	-2.2963	-1.4060	-2.3026	-1.4566
TN:	0.6725	-0.9963	-1.8478	-2.0733	-1.2696	-2.2256	-1.4231	-2.3026	-1.4332
TN:	0.6665	-1.0794	-1.9059	-2.1439	-1.3906	-2.7058	-2.0198	-2.3026	-1.6102
TN:	0.6417	-1.2433	-2.1173	-2.1323	-1.4951	-2.6691	-1.4017	-2.3026	-1.5899

20:
YFR052W
RPN12
chr6:252505-253329
Subunit of the 19S regulatory particle of the 26S proteasome lid; synthetically lethal with RPT1, which is an ATPase component of the 19S regulatory particle; physically interacts with Nob1p and Rpn3p; protein abundance increases in response to DNA replication stress
YDL007W
RPT2
chr4:438047-439360
One of six ATPases of the 19S regulatory particle of the 26S proteasome involved in the degradation of ubiquitinated substrates; required for normal peptide hydrolysis by the core 20S particle

#True: 5
Fea.Sc	24.3834	-49.0524	9.0000	0.0093	9.0000	-0.9289	-2.0206	
TN:	0.5198	-1.0748	-1.9609	-2.1310	-1.4599	-1.0024	-1.5085	-2.3026	-1.3650
TN:	0.5724	-1.3226	-1.8370	-2.3677	-1.3463	-0.7392	-1.4060	-2.3026	-1.3436
TN:	0.6725	-0.9963	-1.8478	-2.0733	-1.2696	-0.6271	-1.4231	-2.3026	-1.2334
TN:	0.6665	-1.0794	-1.9059	-2.1439	-1.3906	-0.9389	-2.0198	-2.3026	-1.3893
TN:	0.6417	-1.2433	-2.1173	-2.1323	-1.4951	-0.7502	-1.4017	-2.3026	-1.3501
Included in:	19/22S regulator: [YDL147W, YHL030W, YER021W, YFR010W, YPR108W, YDL097C, YDL007W, YOR259C, YLR421C, YOR117W, YKL145W, YFR052W, YOR261C, YGR232W, YHR027C, YHR200W, YDR363W-A, YDR394W, YIL075C, YGL048C, YFR004W, YDR427W]

21:
YKL009W
MRT4
chr11:426242-426952
Protein involved in mRNA turnover and ribosome assembly; localizes to the nucleolus
YGL111W
NSA1
chr7:299978-301369
Constituent of 66S pre-ribosomal particles; involved in 60S ribosomal subunit biogenesis

#True: 5
Fea.Sc	12.3457	-10.4607	9.0000	0.0054	9.0000	-0.8841	-2.0985	
TN:	-3.0590	0.0723	-1.9609	-2.1310	-1.4599	-1.0024	-0.4204	-2.3026	-1.5330
TN:	-3.2871	-0.7566	-1.8370	-2.3677	-1.3463	-0.7392	-0.3477	-2.3026	-1.6230
TN:	-3.2877	0.1668	-1.8478	-2.0733	-1.2696	-0.6271	-0.8158	-2.3026	-1.5071
TN:	-2.8933	0.1726	-1.9059	-2.1439	-1.3906	-0.9389	-0.8158	-2.3026	-1.5273
TN:	-3.0606	0.0250	-2.1173	-2.1323	-1.4951	-0.7502	-0.7331	-2.3026	-1.5708

22:
YLR134W
PDC5
chr12:410723-412414
Minor isoform of pyruvate decarboxylase; key enzyme in alcoholic fermentation, decarboxylates pyruvate to acetaldehyde, regulation is glucose- and ethanol-dependent, repressed by thiamine, involved in amino acid catabolism
YFR003C
YPI1
chr6:153124-152657
Regulatory subunit of the type I protein phosphatase (PP1) Glc7p; Glc7p participates in the regulation of a variety of metabolic processes including mitosis and glycogen metabolism; in vitro evidence suggests Ypi1p is an inhibitor of Glc7p while in vivo evidence suggests it is an activator; overproduction causes decreased cellular content of glycogen; partial depletion causes lithium sensitivity, while overproduction confers lithium-tolerance

#True: 5
Fea.Sc	6.8328	-47.3165	9.0000	0.0057	9.0000	-1.2926	-1.8937	
TN:	-3.0590	-1.0748	-1.9609	-2.1310	-1.4599	-2.2334	-1.5085	-2.3026	-1.9663
TN:	-3.2871	-1.3226	-1.8370	-2.3677	-1.3463	-2.2963	-1.4060	-2.3026	-2.0207
TN:	-3.2877	-0.9963	-1.8478	-2.0733	-1.2696	-2.2256	-1.4231	-2.3026	-1.9283
TN:	-2.8933	-1.0794	-1.9059	-2.1439	-1.3906	-0.9389	-2.0198	-2.3026	-1.8343
TN:	-3.0606	-1.2433	-2.1173	-2.1323	-1.4951	-2.6691	-1.4017	-2.3026	-2.0527

23:
YHR052W
CIC1
chr8:210848-211978
Essential protein that interacts with proteasome components and has a potential role in proteasome substrate specificity; also copurifies with 66S pre-ribosomal particles
YPL043W
NOP4
chr16:469939-471996
Nucleolar protein; essential for processing and maturation of 27S pre-rRNA and large ribosomal subunit biogenesis; constituent of 66S pre-ribosomal particles; contains four RNA recognition motifs (RRMs)

#True: 5
Fea.Sc	21.4011	-18.5989	9.0000	0.0056	9.0000	-0.2972	-0.7323	
TN:	0.5198	-0.8846	-1.9609	-2.1310	-1.4599	1.0280	0.2565	-2.3026	-0.8668
TN:	0.5724	-0.7566	-1.8370	-2.3677	-1.3463	1.0936	0.2310	-2.3026	-0.8392
TN:	0.6725	-0.6212	-1.8478	-2.0733	-1.2696	1.0262	0.2282	-2.3026	-0.7734
TN:	0.6665	-0.7216	-1.9059	-2.1439	-1.3906	-0.3616	0.3846	-2.3026	-0.9719
TN:	0.6417	-0.4824	-2.1173	-2.1323	-1.4951	0.9929	0.1746	-2.3026	-0.8400

24:
YPL173W
MRPL40
chr16:223143-224036
Mitochondrial ribosomal protein of the large subunit
YGR220C
MRPL9
chr7:936883-936074
Mitochondrial ribosomal protein of the large subunit

#True: 5
Fea.Sc	11.8163	-16.9906	4.0000	0.0262	9.0000	-1.9991	0.0000	
TN:	-3.0590	-0.8846	0.5017	0.7148	-1.4599	-2.2238	0.7619	-2.3026	-0.9939
TN:	-3.2871	-0.7566	0.9370	0.5941	-1.3463	-2.2004	0.5454	-2.3026	-0.9771
TN:	-3.2877	-0.6212	0.8116	0.8424	-1.2696	-2.2256	0.5491	-2.3026	-0.9380
TN:	-2.8933	-0.7216	1.0586	0.7038	-1.3906	-2.1407	0.6691	-2.3026	-0.8771
TN:	-3.0606	-0.4824	0.9602	0.6993	-1.4951	-2.9418	0.5811	-2.3026	-1.0052
Included in:	mitochondrial ribosomal large subunit: [YNR022C, YNL252C, YHR147C, YNL177C, YBR268W, YPR100W, YKR006C, YNL284C, YDR405W, YMR286W, YKL138C, YJL063C, YML025C, YNL005C, YBR122C, YOR150W, YMR193W, YKL167C, YPL173W, YKR085C, YDR322W, YCR003W, YDR462W, YML009C, YDR116C, YEL050C, YLR439W, YPL183W-A, YMR225C, YDL202W, YGR220C, YKL170W, YMR024W, YDR115W, YJL096W, YNL185C, YDR237W, YGL068W, YGR076C, YBL038W, YLR312W-A, YCR071C, YBR282W, YCR046C]

25:
YLR115W
CFT2
chr12:377985-380564
Subunit of the mRNA cleavage and polyadenlylation factor (CPF); required for pre-mRNA cleavage, polyadenylation and poly(A) site recognition, 43% similarity with the mammalian CPSF-100 protein.
YNL222W
SSU72
chr14:229094-229714
Phosphatase and transcription/RNA-processing factor; associates with TFIIB and cleavage/polyadenylation factor Pta1p; exhibits phosphatase activity on serine-5 and serine-7 of the RNA polymerase II C-terminal domain; affects start site selection and transcriptional read through in vivo

#True: 5
Fea.Sc	25.2953	-30.6818	9.0000	0.0156	9.0000	-0.0003	-0.9709	
TN:	0.5198	-0.8846	-1.9609	-2.1310	-1.4599	1.0280	0.2565	-2.3026	-0.8668
TN:	0.5724	-0.6694	-1.8370	-2.3677	-1.3463	1.0936	0.2310	-2.3026	-0.8282
TN:	0.6725	-0.6212	-1.8478	-2.0733	-1.2696	1.0262	0.2282	-2.3026	-0.7734
TN:	0.6665	-0.7216	-1.9059	-2.1439	-1.3906	1.5291	0.3846	-2.3026	-0.7355
TN:	0.6417	-0.4824	-2.1173	-2.1323	-1.4951	0.9929	0.1746	-2.3026	-0.8400
Included in:	mRNA cleavage and polyadenylation specificity factor complex: [YLR115W, YPR107C, YNL222W, YOR179C, YDR301W, YJR093C, YNL317W, YGR156W, YAL043C, YKL059C, YKL018W, YKR002W, YDR195W, YER133W, YLR277C]

26:
YDR496C
PUF6
chr4:1443403-1441433
Pumilio-homology domain protein that binds the 3' UTR of ASH1 mRNA and represses its translation, resulting in proper asymmetric localization of ASH1 mRNA; also co-sediments with the 60S ribosomal subunit and is required for its biogenesis
YLL045C
RPL8B
chr12:48629-47859
Ribosomal 60S subunit protein L8B; mutation results in decreased amounts of free 60S subunits; homologous to mammalian ribosomal protein L7A, no bacterial homolog; RPL8B has a paralog, RPL8A, that arose from the whole genome duplication

#True: 5
Fea.Sc	8.0238	-16.4708	9.0000	0.0039	9.0000	-0.9104	-1.8554	
TN:	-3.0590	-0.8846	-1.9609	-2.1310	-1.4599	-1.0024	-1.5085	-2.3026	-1.7886
TN:	-3.2871	-0.7566	-1.8370	-2.3677	-1.3463	-0.7392	-1.4060	-2.3026	-1.7553
TN:	-3.2877	-0.6212	-1.8478	-2.0733	-1.2696	-0.6271	-1.4231	-2.3026	-1.6816
TN:	-2.8933	-0.7216	-1.9059	-2.1439	-1.3906	-0.9389	-2.0198	-2.3026	-1.7896
TN:	-3.0606	-0.4824	-2.1173	-2.1323	-1.4951	-0.7502	-1.4017	-2.3026	-1.7178

27:
YKL085W
MDH1
chr11:279123-280127
Mitochondrial malate dehydrogenase; catalyzes interconversion of malate and oxaloacetate; involved in the tricarboxylic acid (TCA) cycle; phosphorylated
YGR234W
YHB1
chr7:959904-961103
Nitric oxide oxidoreductase; flavohemoglobin involved in nitric oxide detoxification; plays a role in the oxidative and nitrosative stress responses; protein increases in abundance and relocalizes from nucleus to cytoplasmic foci upon DNA replication stress

#True: 5
Fea.Sc	8.1657	-14.2394	9.0000	0.0079	9.0000	-1.7783	-0.3729	
TN:	-3.0590	0.0723	-1.9609	-2.1310	-1.4599	-2.2238	-0.0225	-2.3026	-1.6359
TN:	-3.2871	-0.7566	-1.8370	-2.3677	-1.3463	-2.2004	0.3492	-2.3026	-1.7186
TN:	-3.2877	0.1668	-1.8478	-2.0733	-1.2696	-2.2256	0.5240	-2.3026	-1.5395
TN:	-2.8933	0.1726	-1.9059	-2.1439	-1.3906	-2.1407	0.4219	-2.3026	-1.5228
TN:	-3.0606	0.0250	-2.1173	-2.1323	-1.4951	-2.9418	0.4522	-2.3026	-1.6965

28:
YIR001C
SGN1
chr9:356895-356143
Cytoplasmic RNA-binding protein; contains an RNA recognition motif (RRM); may have a role in mRNA translation, as suggested by genetic interactions with genes encoding proteins involved in translational initiation
YNL016W
PUB1
chr14:602907-604268
Poly (A)+ RNA-binding protein; abundant mRNP-component protein that binds mRNA and is required for stability of many mRNAs; component of glucose deprivation induced stress granules, involved in P-body-dependent granule assembly; protein abundance increases in response to DNA replication stress

#True: 5
Fea.Sc	20.5449	-45.6305	8.0000	0.0164	9.0000	-1.1945	-0.3434	
TN:	0.5198	-1.0748	0.0768	-2.1310	-1.4599	-1.0024	-0.0225	-2.3026	-0.9246
TN:	0.5724	-0.6694	0.5316	-2.3677	-1.3463	-0.7392	0.3492	-2.3026	-0.7465
TN:	0.6725	-0.9963	0.4370	-2.0733	-1.2696	-0.6271	0.5240	-2.3026	-0.7044
TN:	0.6665	-1.0794	-0.0400	-2.1439	-1.3906	-0.9389	0.4219	-2.3026	-0.8509
TN:	0.6417	-1.2433	0.1493	-2.1323	-1.4951	-0.7502	0.4522	-2.3026	-0.8350

29:
YPR069C
SPE3
chr16:685437-684556
Spermidine synthase; involved in biosynthesis of spermidine and also in biosynthesis of pantothenic acid; spermidine is required for growth of wild-type cells
YKL016C
ATP7
chr11:407989-407465
Subunit d of the stator stalk of mitochondrial F1F0 ATP synthase; F1F0 ATP synthase is a large, evolutionarily conserved enzyme complex required for ATP synthesis

#True: 5
Fea.Sc	8.7871	-34.2736	9.0000	0.0129	9.0000	-0.9378	-1.6807	
TN:	-3.0590	-0.8846	-1.9609	-2.1310	-1.4599	-1.0024	-1.5085	-2.3026	-1.7886
TN:	-3.2871	-0.6694	-1.8370	-2.3677	-1.3463	-0.7392	-1.4060	-2.3026	-1.7444
TN:	-3.2877	-0.6212	-1.8478	-2.0733	-1.2696	-0.6271	-1.4231	-2.3026	-1.6816
TN:	-2.8933	-0.7216	-1.9059	-2.1439	-1.3906	-0.9389	-2.0198	-2.3026	-1.7896
TN:	-3.0606	-0.4824	-2.1173	-2.1323	-1.4951	-0.7502	-1.4017	-2.3026	-1.7178

30:
YKL025C
PAN3
chr11:392279-390240
Essential subunit of the Pan2p-Pan3p poly(A)-ribonuclease complex; complex acts to control poly(A) tail length and regulate the stoichiometry and activity of postreplication repair complexes
YDL164C
CDC9
chr4:167254-164987
DNA ligase found in the nucleus and mitochondria; an essential enzyme that joins Okazaki fragments during DNA replication; also acts in nucleotide excision repair, base excision repair, and recombination

#True: 5
Fea.Sc	8.4634	-61.2914	9.0000	0.0138	3.0000	-0.2485	-1.7127	
TN:	-3.0590	-1.0748	-1.9609	-2.1310	2.2363	1.0280	-1.5085	-2.3026	-1.0966
TN:	-3.2871	-1.3226	-1.8370	-2.3677	1.9486	1.0936	-1.4060	-2.3026	-1.1851
TN:	-3.2877	-0.9963	-1.8478	-2.0733	2.2287	1.0262	-1.4231	-2.3026	-1.0845
TN:	-2.8933	-1.0794	-1.9059	-2.1439	2.4110	-0.3616	-2.0198	-2.3026	-1.2869
TN:	-3.0606	-1.2433	-2.1173	-2.1323	2.3240	0.9929	-1.4017	-2.3026	-1.1176

31:
YGR162W
TIF4631
chr7:824059-826917
Translation initiation factor eIF4G; subunit of the mRNA cap-binding protein complex (eIF4F) that also contains eIF4E (Cdc33p); interacts with Pab1p and with eIF4A (Tif1p); also has a role in biogenesis of the large ribosomal subunit; TIF4631 has a paralog, TIF4632, that arose from the whole genome duplication
YCL011C
GBP2
chr3:103358-102075
Poly(A+) RNA-binding protein; involved in the export of mRNAs from the nucleus to the cytoplasm; similar to Npl3p; also binds single-stranded telomeric repeat sequence in vitro; relocalizes to the cytosol in response to hypoxia; GBP2 has a paralog, HRB1, that arose from the whole genome duplication

#True: 5
Fea.Sc	13.6776	-66.9037	9.0000	0.0036	9.0000	-1.5725	-1.2126	
TN:	-3.0590	-1.9278	-1.9609	-2.1310	-1.4599	-2.2334	-0.1616	-2.3026	-1.9045
TN:	-3.2871	-1.3226	-1.8370	-2.3677	-1.3463	-2.2963	-0.0119	-2.3026	-1.8464
TN:	-3.2877	-2.2543	-1.8478	-2.0733	-1.2696	-2.2256	-0.2107	-2.3026	-1.9340
TN:	-2.8933	-1.8876	-1.9059	-2.1439	-1.3906	-2.7058	-0.2689	-2.3026	-1.9373
TN:	-3.0606	-1.9250	-2.1173	-2.1323	-1.4951	-2.6691	-0.3062	-2.3026	-2.0010

32:
YOR097C

chr15:507505-506978
Putative protein of unknown function; identified as interacting with Hsp82p in a high-throughput two-hybrid screen; YOR097C is not an essential gene
YDR251W
PAM1
chr4:960614-963106
Essential protein of unknown function; exhibits variable expression during colony morphogenesis; overexpression permits survival without protein phosphatase 2A, inhibits growth, and induces a filamentous phenotype; PAM1 has a paralog, SVL3, that arose from the whole genome duplication

#True: 5
Fea.Sc	7.0543	-5.3756	6.0000	0.0296	9.0000	-1.3133	-1.0000	
TN:	-3.0590	0.0723	0.2214	0.7148	-1.4599	-2.2334	0.2565	-2.3026	-0.9737
TN:	-3.2871	-0.7566	-0.4027	0.5941	-1.3463	-2.2963	0.2310	-2.3026	-1.1958
TN:	-3.2877	0.1668	-0.1384	0.8424	-1.2696	-2.2256	0.2282	-2.3026	-0.9983
TN:	-2.8933	0.1726	0.2477	0.7038	-1.3906	-2.7058	0.3846	-2.3026	-0.9729
TN:	-3.0606	0.0250	0.2138	0.6993	-1.4951	-2.6691	0.1746	-2.3026	-1.0518

33:
YFR001W
LOC1
chr6:149110-149724
Nuclear protein involved in asymmetric localization of ASH1 mRNA; binds double-stranded RNA in vitro; constituent of 66S pre-ribosomal particles; relocalizes from nucleus to cytoplasm upon DNA replication stress
YOR227W
HER1
chr15:762825-766565
Protein of unknown function required for proliferation or remodeling of the ER that is caused by overexpression of Hmg2p; may interact with ribosomes, based on co-purification experiments; HER1 has a paralog, GIP3, that arose from the whole genome duplication

#True: 5
Fea.Sc	10.8740	-14.9782	9.0000	0.0048	9.0000	-1.5501	-2.0031	
TN:	-3.0590	0.0723	-1.9609	-2.1310	-1.4599	-2.2334	-1.5085	-2.3026	-1.8229
TN:	-3.2871	-0.7566	-1.8370	-2.3677	-1.3463	-2.2963	-1.4060	-2.3026	-1.9500
TN:	-3.2877	0.1668	-1.8478	-2.0733	-1.2696	-2.2256	-1.4231	-2.3026	-1.7829
TN:	-2.8933	0.1726	-1.9059	-2.1439	-1.3906	-2.7058	-2.0198	-2.3026	-1.8987
TN:	-3.0606	0.0250	-2.1173	-2.1323	-1.4951	-2.6691	-1.4017	-2.3026	-1.8942

34:
YNL210W
MER1
chr14:250931-251743
mRNA-binding protein required for meiosis-specific mRNA splicing; required for chromosome pairing and meiotic recombination; Mer1p regulon embraces four essential meiotic pre-mRNAs: REC107, HFM1, AMA1 and SPO22
YMR307W
GAS1
chr13:887003-888682
Beta-1,3-glucanosyltransferase, required for cell wall assembly and also has a role in transcriptional silencing; localizes to the cell surface via a glycosylphosphatidylinositol (GPI) anchor; also found at the nuclear periphery

#True: 5
Fea.Sc	6.7584	-13.2416	9.0000	0.0053	7.0000	-0.6826	-0.9284	
TN:	-3.0590	0.0723	-1.9609	-2.1310	0.6269	-0.3692	0.2565	-2.3026	-1.1084
TN:	-3.2871	-0.7566	-1.8370	-2.3677	0.2904	-0.6202	0.2310	-2.3026	-1.3312
TN:	-3.2877	0.1668	-1.8478	-2.0733	0.2828	-0.6672	0.2282	-2.3026	-1.1876
TN:	-2.8933	0.1726	-1.9059	-2.1439	0.5705	-0.4103	0.3846	-2.3026	-1.0660
TN:	-3.0606	0.0250	-2.1173	-2.1323	0.2363	-0.5382	0.1746	-2.3026	-1.2144

35:
YKL214C
YRA2
chr11:31693-31082
Member of the REF (RNA and export factor binding proteins) family; when overexpressed, can substitute for the function of Yra1p in export of poly(A)+ mRNA from the nucleus
YDR517W
GRH1
chr4:1477239-1478357
Acetylated cis-Golgi protein, involved in ER to Golgi transport; homolog of human GRASP65; forms a complex with the coiled-coil protein Bug1p; mutants are compromised for the fusion of ER-derived vesicles with Golgi membranes; protein abundance increases in response to DNA replication stress

#True: 5
Fea.Sc	9.8684	-40.1258	9.0000	0.0064	9.0000	-1.0752	-2.0903	
TN:	-3.0590	-0.8846	-1.9609	-2.1310	-1.4599	-1.0024	-0.4204	-2.3026	-1.6526
TN:	-3.2871	-0.6694	-1.8370	-2.3677	-1.3463	-0.7392	-0.3477	-2.3026	-1.6121
TN:	-3.2877	-0.6212	-1.8478	-2.0733	-1.2696	-0.6271	-0.8158	-2.3026	-1.6056
TN:	-2.8933	-0.7216	-1.9059	-2.1439	-1.3906	-0.9389	-0.8158	-2.3026	-1.6391
TN:	-3.0606	-0.4824	-2.1173	-2.1323	-1.4951	-0.7502	-0.7331	-2.3026	-1.6342

36:
YDR091C
RLI1
chr4:628534-626708
Essential iron-sulfur protein; required for ribosome biogenesis and translation initiation and termination; facilitates binding of a multifactor complex (MFC) of initiation factors to the small ribosomal subunit; predicted ABC family ATPase; forms a complex with Lto1p and Yae1p that may be involved in protection of the ribosome from damage due to reactive oxygen species
YLL027W
ISA1
chr12:87403-88155
Protein required for maturation of mitochondrial [4Fe-4S] proteins; functions in a complex with Isa2p and possibly Iba57p; isa1 deletion causes loss of mitochondrial DNA and respiratory deficiency; depletion reduces growth on nonfermentable carbon sources; functional ortholog of bacterial A-type ISC proteins

#True: 5
Fea.Sc	8.7871	-17.5230	9.0000	0.0053	9.0000	-1.2738	0.2695	
TN:	-3.0590	-0.8846	-1.9609	-2.1310	-1.4599	-1.0024	0.7619	-2.3026	-1.5048
TN:	-3.2871	-0.7566	-1.8370	-2.3677	-1.3463	-0.7392	2.8425	-2.3026	-1.2243
TN:	-3.2877	-0.6212	-1.8478	-2.0733	-1.2696	-0.6271	0.5491	-2.3026	-1.4350
TN:	-2.8933	-0.7216	-1.9059	-2.1439	-1.3906	-0.9389	0.6691	-2.3026	-1.4534
TN:	-3.0606	-0.4824	-2.1173	-2.1323	-1.4951	-0.7502	0.5811	-2.3026	-1.4699

37:
YML130C
ERO1
chr13:13174-11483
Thiol oxidase required for oxidative protein folding in the ER; essential for maintaining proper redox balance in ER; feedback regulation of Ero1p occurs via reduction and oxidation of Ero1p regulatory bonds; reduced Pdi1p activates Ero1p by direct reduction of Ero1p regulatory bonds; depletion of thiol substrates and accumulation of oxidized Pdi1p results in inactivation of Ero1p by both Pdi1p-mediated oxidation and autonomous oxidation of Ero1p regulatory bonds
YCL043C
PDI1
chr3:50221-48653
Protein disulfide isomerase; multifunctional protein of ER lumen, essential for formation of disulfide bonds in secretory and cell-surface proteins, unscrambles non-native disulfide bonds; key regulator of Ero1p; forms complex with Mnl1p that has exomannosidase activity, processing unfolded protein-bound Man8GlcNAc2 oligosaccharides to Man7GlcNAc2, promoting degradation in unfolded protein response; PDI1 has a paralog, EUG1, that arose from the whole genome duplication

#True: 4
Fea.Sc	20.0000	-3.2945	4.0000	0.0264	1.0000	0.0000	0.0000	
TN:	0.5198	0.0723	0.5017	0.7148	2.4775	1.0280	0.7619	-2.3026	0.4717
TN:	0.5724	-0.7566	0.9370	0.5941	2.4775	1.0936	0.5454	-2.3026	0.3951
TN:	0.6725	0.1668	0.8116	0.8424	2.2287	1.0262	0.5491	-2.3026	0.4993
FP:	0.6665	0.1726	1.0586	0.7038	2.4699	1.5291	0.6691	-2.3026	0.6209
TN:	0.6417	0.0250	0.9602	0.6993	2.1546	0.9929	0.5811	-2.3026	0.4690

38:
YMR061W
RNA14
chr13:392755-394788
Component of the cleavage and polyadenylation factor I (CF I); CF 1, composed of the CF 1A complex (Rna14p, Rna15p, Clp1p, Pcf11p) and Hrp1, is involved in cleavage and polyadenylation of mRNA 3' ends; bridges interaction between Rna15p and Hrp1p in the CF I complex; mutant displays reduced transcription elongation in the G-less-based run-on (GLRO) assay; required for gene looping; relocalizes to the cytosol in response to hypoxia
YML030W
RCF1
chr13:216435-216914
Cytochrome c oxidase subunit; required for assembly of the Complex III-Complex IV supercomplex, and for assembly of Cox13p and Rcf2p into cytochrome c oxidase; similar to Rcf2p, and either Rcf1p or Rcf2p is required for late-stage assembly of the Cox12p and Cox13p subunits and for cytochrome c oxidase activity; required for growth under hypoxic conditions; member of the hypoxia induced gene family; C. elegans and human orthologs are functional in yeast

#True: 5
Fea.Sc	8.0275	-70.1790	9.0000	0.0128	9.0000	-1.6918	-2.9987	
TN:	-3.0590	-1.9278	-1.9609	-2.1310	-1.4599	-2.2334	-2.6000	-2.3026	-2.2093
TN:	-3.2871	-2.1010	-1.8370	-2.3677	-1.3463	-2.2963	-1.9147	-2.3026	-2.1816
TN:	-3.2877	-2.2543	-1.8478	-2.0733	-1.2696	-2.2256	-1.8573	-2.3026	-2.1398
TN:	-2.8933	-1.8876	-1.9059	-2.1439	-1.3906	-2.7058	-1.9981	-2.3026	-2.1535
TN:	-3.0606	-1.9250	-2.1173	-2.1323	-1.4951	-2.6691	-1.9609	-2.3026	-2.2079

39:
YHR066W
SSF1
chr8:229335-230696
Constituent of 66S pre-ribosomal particles; required for ribosomal large subunit maturation; functionally redundant with Ssf2p; member of the Brix family; SSF1 has a paralog, SSF2, that arose from the whole genome duplication
YER082C
UTP7
chr5:325936-324272
Nucleolar protein; component of the small subunit (SSU) processome containing the U3 snoRNA that is involved in processing of pre-18S rRNA

#True: 5
Fea.Sc	8.1546	-22.7988	9.0000	0.0032	9.0000	-0.8096	-2.2973	
TN:	-3.0590	-0.8846	-1.9609	-2.1310	-1.4599	-0.3692	-0.4204	-2.3026	-1.5735
TN:	-3.2871	-0.7566	-1.8370	-2.3677	-1.3463	-0.6202	-0.3477	-2.3026	-1.6082
TN:	-3.2877	-0.6212	-1.8478	-2.0733	-1.2696	-0.6672	-0.8158	-2.3026	-1.6106
TN:	-2.8933	-0.7216	-1.9059	-2.1439	-1.3906	-0.4103	-0.8158	-2.3026	-1.5730
TN:	-3.0606	-0.4824	-2.1173	-2.1323	-1.4951	-0.5382	-0.7331	-2.3026	-1.6077

40:
YJR009C
TDH2
chr10:454681-453683
Glyceraldehyde-3-phosphate dehydrogenase, isozyme 2; involved in glycolysis and gluconeogenesis; tetramer that catalyzes the reaction of glyceraldehyde-3-phosphate to 1,3 bis-phosphoglycerate; detected in the cytoplasm and cell wall; protein abundance increases in response to DNA replication stress; TDH2 has a paralog, TDH3, that arose from the whole genome duplication
YPR026W
ATH1
chr16:615379-619014
Acid trehalase required for utilization of extracellular trehalose; involved in intracellular trehalose degradation during growth recovery after saline stress

#True: 5
Fea.Sc	7.3583	-32.0173	3.0000	0.0433	2.0000	-0.6719	-1.7052	
TN:	-3.0590	-0.8846	0.1569	1.5432	2.0738	-0.3692	-1.5085	-2.3026	-0.5438
TN:	-3.2871	-0.6694	0.7810	1.1637	2.0738	-0.6202	-1.4060	-2.3026	-0.5333
TN:	-3.2877	-0.6212	0.9602	1.6327	1.6822	-0.6672	-1.4231	-2.3026	-0.5033
TN:	-2.8933	-0.7216	1.0586	1.5684	1.7824	-0.4103	-2.0198	-2.3026	-0.4923
TN:	-3.0606	-0.4824	0.7818	1.4264	1.7824	-0.5382	-1.4017	-2.3026	-0.4743

41:
YBR149W
ARA1
chr2:539987-541021
NADP+ dependent arabinose dehydrogenase; involved in carbohydrate metabolism; purified as homodimer; naturally occurs with a N-terminus degradation product
YOR120W
GCY1
chr15:551114-552052
Glycerol dehydrogenase;involved in an alternative pathway for glycerol catabolism used under microaerobic conditions; also has mRNA binding activity; member of the aldo-keto reductase (AKR) family; protein abundance increases in response to DNA replication stress; GCY1 has a paralog, YPR1, that arose from the whole genome duplication

#True: 5
Fea.Sc	9.8684	-2.1827	9.0000	0.0085	4.0000	-0.1422	-0.1200	
TN:	-3.0590	0.0723	-1.9609	-2.1310	1.4479	1.0280	0.7619	-2.3026	-0.7679
TN:	-3.2871	2.0855	-1.8370	-2.3677	1.1377	1.0936	0.5454	-2.3026	-0.6165
TN:	-3.2877	0.1668	-1.8478	-2.0733	0.8424	1.0262	0.5491	-2.3026	-0.8659
TN:	-2.8933	0.1726	-1.9059	-2.1439	1.1991	-0.3616	0.6691	-2.3026	-0.9458
TN:	-3.0606	0.0250	-2.1173	-2.1323	1.1991	0.9929	0.5811	-2.3026	-0.8518

42:
YCR087W

chr3:263976-264491
Dubious open reading frame; unlikely to encode a functional protein, based on available experimental and comparative sequence data; partially overlaps uncharacterized gene YCR087C-A; YCR087W is not an essential gene
YDL051W
LHP1
chr4:363952-364779
RNA binding protein required for maturation of tRNA and U6 snRNA precursors; acts as a molecular chaperone for RNAs transcribed by polymerase III; homologous to human La (SS-B) autoantigen

#True: 5
Fea.Sc	7.7058	-54.3675	9.0000	0.0094	9.0000	-1.0674	-1.0903	
TN:	-3.0590	-1.0748	-1.9609	-2.1310	-1.4599	-1.0024	0.2565	-2.3026	-1.5918
TN:	-3.2871	-1.3226	-1.8370	-2.3677	-1.3463	-0.7392	0.2310	-2.3026	-1.6214
TN:	-3.2877	-0.9963	-1.8478	-2.0733	-1.2696	-0.6271	0.2282	-2.3026	-1.5220
TN:	-2.8933	-1.0794	-1.9059	-2.1439	-1.3906	-0.9389	0.3846	-2.3026	-1.5337
TN:	-3.0606	-1.2433	-2.1173	-2.1323	-1.4951	-0.7502	0.1746	-2.3026	-1.6158

43:
YHR203C
RPS4B
chr8:505530-504476
Protein component of the small (40S) ribosomal subunit; homologous to mammalian ribosomal protein S4, no bacterial homolog; RPS4B has a paralog, RPS4A, that arose from the whole genome duplication
YGR034W
RPL26B
chr7:555812-556672
Ribosomal 60S subunit protein L26B; binds to 5.8S rRNA; non-essential even when paralog is also deleted; deletion has minimal affections on ribosome biosynthesis; homologous to mammalian ribosomal protein L26 and bacterial L24; RPL26B has a paralog, RPL26A, that arose from the whole genome duplication

#True: 5
Fea.Sc	9.6027	-2.2493	9.0000	0.0056	9.0000	-1.9991	0.0000	
TN:	-3.0590	0.0723	-1.9609	-2.1310	-1.4599	-2.2238	0.7619	-2.3026	-1.5379
TN:	-3.2871	2.0855	-1.8370	-2.3677	-1.3463	-2.2004	0.5454	-2.3026	-1.3388
TN:	-3.2877	0.1668	-1.8478	-2.0733	-1.2696	-2.2256	0.5491	-2.3026	-1.5363
TN:	-2.8933	0.1726	-1.9059	-2.1439	-1.3906	-2.1407	0.6691	-2.3026	-1.4919
TN:	-3.0606	0.0250	-2.1173	-2.1323	-1.4951	-2.9418	0.5811	-2.3026	-1.6804

44:
YBR079C
RPG1
chr2:398277-395383
eIF3a subunit of the core complex of translation initiation factor 3 (eIF3), essential for translation; part of a Prt1p-Rpg1p-Nip1p subcomplex that stimulates binding of mRNA and tRNA(i)Met to ribosomes; involved in translation reinitiation
YOR096W
RPS7A
chr15:505794-506767
Protein component of the small (40S) ribosomal subunit; interacts with Kti11p; deletion causes hypersensitivity to zymocin; homologous to mammalian ribosomal protein S7, no bacterial homolog; RPS7A has a paralog, RPS7B, that arose from the whole genome duplication

#True: 5
Fea.Sc	8.2306	-75.1799	9.0000	0.0038	9.0000	-1.2893	-1.8134	
TN:	-3.0590	-1.9278	-1.9609	-2.1310	-1.4599	-2.2334	-1.5085	-2.3026	-2.0729
TN:	-3.2871	-2.1010	-1.8370	-2.3677	-1.3463	-2.2963	-1.4060	-2.3026	-2.1180
TN:	-3.2877	-2.2543	-1.8478	-2.0733	-1.2696	-2.2256	-1.4231	-2.3026	-2.0855
TN:	-2.8933	-1.8876	-1.9059	-2.1439	-1.3906	-0.9389	-2.0198	-2.3026	-1.9353
TN:	-3.0606	-1.9250	-2.1173	-2.1323	-1.4951	-2.6691	-1.4017	-2.3026	-2.1379

45:
YLL035W
GRC3
chr12:68580-70478
Polynucleotide kinase present on rDNA; required for efficient transcription termination by RNA polymerase I; functions with Las1p in a conserved mechanism to modulate rRNA processing and ribosome biogenesis; required for cell growth; mRNA is cell-cycle regulated
YDR012W
RPL4B
chr4:471853-472941
Ribosomal 60S subunit protein L4B; homologous to mammalian ribosomal protein L4 and bacterial L4; RPL4B has a paralog, RPL4A, that arose from the whole genome duplication

#True: 5
Fea.Sc	6.8730	-2.4078	3.0000	0.0327	9.0000	-0.6140	-1.8929	
TN:	-3.0590	0.0723	0.1569	0.7148	-1.4599	-0.3692	-1.5085	-2.3026	-0.9694
TN:	-3.2871	2.0855	0.7810	0.5941	-1.3463	-0.6202	-1.4060	-2.3026	-0.6877
TN:	-3.2877	0.1668	0.9602	0.8424	-1.2696	-0.6672	-1.4231	-2.3026	-0.8726
TN:	-2.8933	0.1726	1.0586	0.7038	-1.3906	-0.4103	-2.0198	-2.3026	-0.8852
TN:	-3.0606	0.0250	0.7818	0.6993	-1.4951	-0.5382	-1.4017	-2.3026	-0.9115

46:
YPL255W
BBP1
chr16:67725-68882
Protein required for the spindle pole body (SPB) duplication; localized at the central plaque periphery; forms a complex with a nuclear envelope protein Mps2p and SPB components Spc29p and Kar1p; required for mitotic functions of Cdc5p
YNL107W
YAF9
chr14:420098-420778
Subunit of both the NuA4 histone H4 acetyltransferase complex and the SWR1 complex, may function to antagonize silencing near telomeres; interacts directly with Swc4p, has homology to human leukemogenic protein AF9, contains a YEATS domain

#True: 5
Fea.Sc	20.0000	-27.6462	9.0000	0.0193	9.0000	-1.2665	-2.9983	
TN:	0.5198	-0.8846	-1.9609	-2.1310	-1.4599	-1.0024	-2.6000	-2.3026	-1.4777
TN:	0.5724	-0.6694	-1.8370	0.5941	-1.3463	-0.7392	-1.9147	-2.3026	-0.9553
TN:	0.6725	-0.6212	-1.8478	-2.0733	-1.2696	-0.6271	-1.8573	-2.3026	-1.2408
TN:	0.6665	-0.7216	-1.9059	-2.1439	-1.3906	-0.9389	-1.9981	-2.3026	-1.3419
TN:	0.6417	-0.4824	-2.1173	-2.1323	-1.4951	-0.7502	-1.9609	-2.3026	-1.3249

47:
YAR014C
BUD14
chr1:168871-166742
Protein involved in bud-site selection; Bud14p-Glc7p complex is a cortical regulator of dynein; inhibitor of the actin assembly factor Bnr1p (formin); diploid mutants display a random budding pattern instead of the wild-type bipolar pattern; relative distribution to the nucleus increases upon DNA replication stress
YNL333W
SNZ2
chr14:13267-14163
Member of a stationary phase-induced gene family; transcription of SNZ2 is induced prior to diauxic shift, and also in the absence of thiamin in a Thi2p-dependent manner; forms a coregulated gene pair with SNO2; interacts with Thi11p

#True: 5
Fea.Sc	11.9043	-62.2080	9.0000	0.0116	9.0000	-1.7471	-1.0551	
TN:	-3.0590	-1.0748	-1.9609	-2.1310	-1.4599	-2.2238	0.2565	-2.3026	-1.7444
TN:	-3.2871	-1.3226	-1.8370	-2.3677	-1.3463	-2.2004	0.2310	-2.3026	-1.8041
TN:	-3.2877	-0.9963	-1.8478	-2.0733	-1.2696	-2.2256	0.2282	-2.3026	-1.7218
TN:	-2.8933	-1.0794	-1.9059	-2.1439	-1.3906	-2.1407	0.3846	-2.3026	-1.6840
TN:	-3.0606	-1.2433	-2.1173	-2.1323	-1.4951	-2.9418	0.1746	-2.3026	-1.8898

48:
YGR234W
YHB1
chr7:959904-961103
Nitric oxide oxidoreductase; flavohemoglobin involved in nitric oxide detoxification; plays a role in the oxidative and nitrosative stress responses; protein increases in abundance and relocalizes from nucleus to cytoplasmic foci upon DNA replication stress
YFL052W

chr6:28232-29629
Putative zinc cluster protein that contains a DNA binding domain; computational analysis suggests a role as a transcription factor; null mutant is sensitive to Calcofluor White, low osmolarity, and heat, suggesting a role for YFL052Wp in cell wall integrity

#True: 5
Fea.Sc	8.1657	-11.8343	9.0000	0.0125	9.0000	-1.9057	-0.7223	
TN:	-3.0590	0.0723	-1.9609	-2.1310	-1.4599	-2.2238	0.2565	-2.3026	-1.6011
TN:	-3.2871	-0.7566	-1.8370	-2.3677	-1.3463	-2.2004	0.2310	-2.3026	-1.7334
TN:	-3.2877	0.1668	-1.8478	-2.0733	-1.2696	-2.2256	0.2282	-2.3026	-1.5765
TN:	-2.8933	0.1726	-1.9059	-2.1439	-1.3906	-2.1407	0.3846	-2.3026	-1.5275
TN:	-3.0606	0.0250	-2.1173	-2.1323	-1.4951	-2.9418	0.1746	-2.3026	-1.7313

49:
YER178W
PDA1
chr5:546817-548079
E1 alpha subunit of the pyruvate dehydrogenase (PDH) complex; catalyzes the direct oxidative decarboxylation of pyruvate to acetyl-CoA; phosphorylated; regulated by glucose
YPL020C
ULP1
chr16:514178-512313
Protease that specifically cleaves Smt3p protein conjugates; required for cell cycle progression; associates with nucleoporins and may interact with septin rings during telophase; sequestered to the nucleolus under stress conditions

#True: 5
Fea.Sc	8.0275	-51.9725	9.0000	0.0049	9.0000	-1.6720	-1.7121	
TN:	-3.0590	-1.0748	-1.9609	-2.1310	-1.4599	-2.2334	-1.5085	-2.3026	-1.9663
TN:	-3.2871	-1.3226	-1.8370	-2.3677	-1.3463	-2.2963	-1.4060	-2.3026	-2.0207
TN:	-3.2877	-0.9963	-1.8478	-2.0733	-1.2696	-2.2256	-1.4231	-2.3026	-1.9283
TN:	-2.8933	-1.0794	-1.9059	-2.1439	-1.3906	-2.7058	-2.0198	-2.3026	-2.0551
TN:	-3.0606	-1.2433	-2.1173	-2.1323	-1.4951	-2.6691	-1.4017	-2.3026	-2.0527

50:
YLR386W
VAC14
chr12:893628-896270
Enzyme regulator; involved in synthesis of phosphatidylinositol 3,5-bisphosphate, in control of trafficking of some proteins to the vacuole lumen via the MVB, and in maintenance of vacuole size and acidity; binds negative (Fig4p) and positive (Fab1p) regulators of PtdIns(3,5)P(2) to control endolysosome function
YBR143C
SUP45
chr2:532182-530869
Polypeptide release factor (eRF1) in translation termination; mutant form acts as a recessive omnipotent suppressor; methylated by Mtq2p-Trm112p in ternary complex eRF1-eRF3-GTP; mutation of methylation site confers resistance to zymocin; has a role in cytokinesis through interaction with Mlc1p

#True: 5
Fea.Sc	10.4554	-70.5091	9.0000	0.0069	9.0000	-0.7206	-1.1961	
TN:	-3.0590	-1.9278	-1.9609	-2.1310	-1.4599	-0.3692	-0.1616	-2.3026	-1.6715
TN:	-3.2871	-2.1010	-1.8370	-2.3677	-1.3463	-0.6202	-0.0119	-2.3026	-1.7342
TN:	-3.2877	-2.2543	-1.8478	-2.0733	-1.2696	-0.6672	-0.2107	-2.3026	-1.7392
TN:	-2.8933	-1.8876	-1.9059	-2.1439	-1.3906	-0.4103	-0.2689	-2.3026	-1.6504
TN:	-3.0606	-1.9250	-2.1173	-2.1323	-1.4951	-0.5382	-0.3062	-2.3026	-1.7346

51:
YGR040W
KSS1
chr7:575398-576504
Mitogen-activated protein kinase (MAPK) involved in signal transduction pathways that control filamentous growth and pheromone response; the KSS1 gene is nonfunctional in S288C strains and functional in W303 strains
YDR103W
STE5
chr4:658350-661103
Pheromone-responsive MAPK scaffold protein; couples activation of the G-protein-coupled pheromone receptor to MAPK activation; intramolecular interaction of PH and VWA domains blocks activation of assembled signaling cascade components (Ste11p, Ste7p and Fus3p) under basal conditions; Gbeta-gamma (Ste4p-Ste18p)-dependent docking at the plasma membrane and binding of PI(4,5)P2 by the PH domain relieves autoinhibition, resulting in pheromone-dependent pathway activation

#True: 5
Fea.Sc	40.0000	-29.0091	8.0000	0.0224	9.0000	-0.0004	-1.0608	
TN:	1.4479	-0.8846	0.0768	0.7148	-1.4599	1.0280	0.2565	-2.3026	-0.1404
TN:	1.5897	-0.6694	0.5316	0.5941	-1.3463	1.0936	0.2310	-2.3026	-0.0348
TN:	1.6291	-0.6212	0.4370	0.8424	-1.2696	1.0262	0.2282	-2.3026	-0.0038
TN:	1.4279	-0.7216	-0.0400	0.7038	-1.3906	1.5291	0.3846	-2.3026	-0.0512
TN:	1.6070	-0.4824	0.1493	0.6993	-1.4951	0.9929	0.1746	-2.3026	-0.0821

52:
YOR258W
HNT3
chr15:811671-812324
DNA 5' AMP hydrolase involved in DNA repair; member of the histidine triad (HIT) superfamily of nucleotide-binding proteins; homolog of Aprataxin, a Hint related protein that is mutated in individuals with ataxia with oculomotor apraxia; relative distribution to nuclear foci decreases upon DNA replication stress
YPR033C
HTS1
chr16:639019-637379
Cytoplasmic and mitochondrial histidine tRNA synthetase; efficient mitochondrial localization requires both a presequence and an amino-terminal sequence; mutations in human ortholog HARS2 are associated with Perrault syndrome

#True: 5
Fea.Sc	6.7584	-5.2066	9.0000	0.0215	9.0000	-0.8811	-0.3237	
TN:	-3.0590	0.0723	-1.9609	0.7148	-1.4599	-1.0024	-0.0225	-2.3026	-1.1275
TN:	-3.2871	-0.7566	-1.8370	0.5941	-1.3463	-0.7392	0.3492	-2.3026	-1.1657
TN:	-3.2877	0.1668	-1.8478	0.8424	-1.2696	-0.6271	0.5240	-2.3026	-0.9752
TN:	-2.8933	0.1726	-1.9059	-2.1439	-1.3906	-0.4103	0.4219	-2.3026	-1.3065
TN:	-3.0606	0.0250	-2.1173	0.6993	-1.4951	-0.7502	0.4522	-2.3026	-1.0687

53:
YNL138W
SRV2
chr14:366741-368321
CAP (cyclase-associated protein); N-terminus binds adenylate cyclase and facilitates activation by RAS; N-terminus forms novel hexameric star-shaped shuriken structures that directly catalyze cofilin-mediated severing of actin filaments; C-terminus, in physically and genetically separate activity, binds and recycles cofilin bound, ADP-actin monomers, facilitating regulation of actin dynamics and cell morphogenesis
YPL265W
DIP5
chr16:41043-42869
Dicarboxylic amino acid permease; mediates high-affinity and high-capacity transport of L-glutamate and L-aspartate; also a transporter for Gln, Asn, Ser, Ala, and Gly; relocalizes from plasma membrane to vacuole upon DNA replication stress

#True: 5
Fea.Sc	6.8328	-83.0355	9.0000	0.0131	9.0000	-1.0296	-1.1941	
TN:	-3.0590	-1.9278	-1.9609	-2.1310	-1.4599	-1.0024	-0.1616	-2.3026	-1.7506
TN:	-3.2871	-2.1010	-1.8370	-2.3677	-1.3463	-0.7392	-0.0119	-2.3026	-1.7491
TN:	-3.2877	-2.2543	-1.8478	-2.0733	-1.2696	-0.6271	-0.2107	-2.3026	-1.7341
TN:	-2.8933	-1.8876	-1.9059	-2.1439	-1.3906	-0.9389	-0.2689	-2.3026	-1.7165
TN:	-3.0606	-1.9250	-2.1173	-2.1323	-1.4951	-0.7502	-0.3062	-2.3026	-1.7611

54:
YGL031C
RPL24A
chr7:437934-437467
Ribosomal 60S subunit protein L24A; not essential for translation but may be required for normal translation rate; homologous to mammalian ribosomal protein L24, no bacterial homolog; RPL24A has a paralog, RPL24B, that arose from the whole genome duplication
YGR281W
YOR1
chr7:1052824-1057257
Plasma membrane ATP-binding cassette (ABC) transporter; multidrug transporter mediates export of many different organic anions including oligomycin; similar to human cystic fibrosis transmembrane receptor (CFTR)

#True: 5
Fea.Sc	8.4400	-4.5404	9.0000	0.0063	9.0000	-0.7429	-1.8463	
TN:	-3.0590	0.0723	-1.9609	-2.1310	-1.4599	-0.3692	-1.5085	-2.3026	-1.5899
TN:	-3.2871	-0.7566	-1.8370	-2.3677	-1.3463	-0.6202	-1.4060	-2.3026	-1.7404
TN:	-3.2877	0.1668	-1.8478	-2.0733	-1.2696	-0.6672	-1.4231	-2.3026	-1.5881
TN:	-2.8933	0.1726	-1.9059	-2.1439	-1.3906	-0.4103	-2.0198	-2.3026	-1.6117
TN:	-3.0606	0.0250	-2.1173	-2.1323	-1.4951	-0.5382	-1.4017	-2.3026	-1.6278

55:
YBR009C
HHF1
chr2:255684-255373
Histone H4; core histone protein required for chromatin assembly and chromosome function; one of two identical histone proteins (see also HHF2); contributes to telomeric silencing; N-terminal domain involved in maintaining genomic integrity
YLL022C
HIF1
chr12:100201-99044
Non-essential component of the HAT-B histone acetyltransferase complex (Hat1p-Hat2p-Hif1p), localized to the nucleus; has a role in telomeric silencing

#True: 5
Fea.Sc	27.9794	-57.6126	6.0000	0.0193	9.0000	-1.0044	-0.8236	
TN:	0.5198	-1.0748	0.2214	-2.1310	-1.4599	-1.0024	0.2565	-2.3026	-0.8716
TN:	0.5724	-1.3226	-0.4027	0.5941	-1.3463	-0.7392	0.2310	-2.3026	-0.5895
TN:	0.6725	-0.9963	-0.1384	-2.0733	-1.2696	-0.6271	0.2282	-2.3026	-0.8133
TN:	0.6665	-1.0794	0.2477	-2.1439	-1.3906	-0.9389	0.3846	-2.3026	-0.8196
TN:	0.6417	-1.2433	0.2138	-2.1323	-1.4951	-0.7502	0.1746	-2.3026	-0.8617

56:
YDL040C
NAT1
chr4:381438-378874
Subunit of the N-terminal acetyltransferase NatA (Nat1p, Ard1p, Nat5p); N-terminally acetylates many proteins, which influences multiple processes such as the cell cycle, heat-shock resistance, mating, sporulation, and telomeric silencing
YMR309C
NIP1
chr13:895426-892988
eIF3c subunit of the eukaryotic translation initiation factor 3 (eIF3); involved in the assembly of preinitiation complex and start codon selection

#True: 5
Fea.Sc	7.5285	-75.8820	9.0000	0.0033	9.0000	-0.6877	-1.8643	
TN:	-3.0590	-1.9278	-1.9609	-2.1310	-1.4599	-0.3692	-1.5085	-2.3026	-1.8399
TN:	-3.2871	-2.1010	-1.8370	-2.3677	-1.3463	-0.6202	-1.4060	-2.3026	-1.9085
TN:	-3.2877	-2.2543	-1.8478	-2.0733	-1.2696	-0.6672	-1.4231	-2.3026	-1.8907
TN:	-2.8933	-1.8876	-1.9059	-2.1439	-1.3906	-0.4103	-2.0198	-2.3026	-1.8692
TN:	-3.0606	-1.9250	-2.1173	-2.1323	-1.4951	-0.5382	-1.4017	-2.3026	-1.8716

57:
YDR298C
ATP5
chr4:1058814-1058176
Subunit 5 of the stator stalk of mitochondrial F1F0 ATP synthase; F1F0 ATP synthase is a large, evolutionarily conserved enzyme complex required for ATP synthesis; homologous to bovine subunit OSCP (oligomycin sensitivity-conferring protein); phosphorylated
YBR039W
ATP3
chr2:315575-316510
Gamma subunit of the F1 sector of mitochondrial F1F0 ATP synthase; F1F0 ATP synthase is a large, evolutionarily conserved enzyme complex required for ATP synthesis

#True: 5
Fea.Sc	18.5517	-24.5089	1.0000	0.0259	8.0000	0.0000	-0.0002	
TN:	-3.0590	-0.8846	2.1379	0.7148	0.4037	1.0280	0.7619	-2.3026	-0.1500
TN:	0.5724	-0.7566	1.8151	0.5941	0.8012	1.0936	0.5454	-2.3026	0.2953
TN:	-3.2877	-0.6212	1.9511	0.8424	0.9478	1.0262	0.5491	-2.3026	-0.1119
TN:	-2.8933	-0.7216	1.8922	0.7038	0.6601	1.5291	0.6691	-2.3026	-0.0579
TN:	-3.0606	-0.4824	1.8367	0.6993	0.9759	0.9929	0.5811	-2.3026	-0.0949
Included in:	F0/F1 ATP synthase (complex V): [YBL099W, YLR295C, YDR377W, YKL016C, YPL078C, Q0130, YPL271W, YJR121W, YDL181W, Q0085, YDR298C, Q0080, YDL004W, YDR322C-A, YML081C-A, YOL077W-A, YPR020W, YBR039W]

58:
YDR378C
LSM6
chr4:1229609-1229349
Lsm (Like Sm) protein; part of heteroheptameric complexes (Lsm2p-7p and either Lsm1p or 8p): cytoplasmic Lsm1p complex involved in mRNA decay; nuclear Lsm8p complex part of U6 snRNP and possibly involved in processing tRNA, snoRNA, and rRNA
YOR308C
SNU66
chr15:896387-894624
Component of the U4/U6.U5 snRNP complex involved in pre-mRNA splicing via spliceosome; also required for pre-5S rRNA processing and may act in concert with Rnh70p; has homology to human SART-1

#True: 5
Fea.Sc	17.4396	-56.8351	9.0000	0.0078	9.0000	-0.1931	-2.0903	
TN:	-3.0590	-1.0748	-1.9609	-2.1310	-1.4599	1.0280	-0.4204	-2.3026	-1.4226
TN:	-3.2871	-1.3226	-1.8370	-2.3677	-1.3463	1.0936	-0.3477	-2.3026	-1.4647
TN:	-3.2877	-0.9963	-1.8478	-2.0733	-1.2696	1.0262	-0.8158	-2.3026	-1.4459
TN:	-2.8933	-1.0794	-1.9059	-2.1439	-1.3906	-0.3616	-0.8158	-2.3026	-1.6116
TN:	-3.0606	-1.2433	-2.1173	-2.1323	-1.4951	0.9929	-0.7331	-2.3026	-1.5114
Included in:	U4/U6 x U5 tri-snRNP complex: [YGR006W, YDR473C, YKL173W, YPR178W, YEL026W, YBR055C, YGR075C, YER112W, YPR182W, YFL017W-A, YOR159C, YDL098C, YBL026W, YNL147W, YBR152W, YLR275W, YPR082C, YLR438C-A, YJR022W, YER146W, YER029C, YHR165C, YLR147C, YDR378C, YGR074W, YER172C, YGR091W, YOR308C]

59:
YHR170W
NMD3
chr8:443828-445384
Protein involved in nuclear export of the large ribosomal subunit; acts as a Crm1p-dependent adapter protein for export of nascent ribosomal subunits through the nuclear pore complex
YMR080C
NAM7
chr13:429627-426712
ATP-dependent RNA helicase of the SFI superfamily; involved in nonsense mediated mRNA decay; required for efficient translation termination at nonsense codons and targeting of NMD substrates to P-bodies; binds to the small ribosomal subunit via an interaction with Rps26; forms cytoplasmic foci upon DNA replication stress

#True: 5
Fea.Sc	20.0000	-25.4135	9.0000	0.0089	9.0000	-1.5355	-1.6660	
TN:	0.5198	-0.8846	-1.9609	-2.1310	-1.4599	-2.2334	-1.5085	-2.3026	-1.4951
TN:	0.5724	-0.6694	-1.8370	-2.3677	-1.3463	-2.2963	-1.4060	-2.3026	-1.4566
TN:	0.6725	-0.6212	-1.8478	-2.0733	-1.2696	-2.2256	-1.4231	-2.3026	-1.3863
TN:	0.6665	-0.7216	-1.9059	-2.1439	-1.3906	-2.7058	-2.0198	-2.3026	-1.5654
TN:	0.6417	-0.4824	-2.1173	-2.1323	-1.4951	-2.6691	-1.4017	-2.3026	-1.4948

60:
YNL138W
SRV2
chr14:366741-368321
CAP (cyclase-associated protein); N-terminus binds adenylate cyclase and facilitates activation by RAS; N-terminus forms novel hexameric star-shaped shuriken structures that directly catalyze cofilin-mediated severing of actin filaments; C-terminus, in physically and genetically separate activity, binds and recycles cofilin bound, ADP-actin monomers, facilitating regulation of actin dynamics and cell morphogenesis
YDR310C
SUM1
chr4:1084316-1081128
Transcriptional repressor required for mitotic repression of middle sporulation-specific genes; also acts as general replication initiation factor; involved in telomere maintenance, chromatin silencing; regulated by pachytene checkpoint

#True: 5
Fea.Sc	6.8328	-83.0355	9.0000	0.0040	9.0000	-1.4153	-1.6397	
TN:	-3.0590	-1.9278	-1.9609	-2.1310	-1.4599	-2.2334	-1.5085	-2.3026	-2.0729
TN:	-3.2871	-2.1010	-1.8370	-2.3677	-1.3463	-2.2963	-1.4060	-2.3026	-2.1180
TN:	-3.2877	-2.2543	-1.8478	-2.0733	-1.2696	-2.2256	-1.4231	-2.3026	-2.0855
TN:	-2.8933	-1.8876	-1.9059	-2.1439	-1.3906	-2.7058	-2.0198	-2.3026	-2.1562
TN:	-3.0606	-1.9250	-2.1173	-2.1323	-1.4951	-2.6691	-1.4017	-2.3026	-2.1379

61:
YBR109C
CMD1
chr2:458362-457919
Calmodulin; Ca++ binding protein that regulates Ca++ independent processes (mitosis, bud growth, actin organization, endocytosis, etc.) and Ca++ dependent processes (stress-activated pathways), targets include Nuf1p, Myo2p and calcineurin
YFL039C
ACT1
chr6:54696-53260
Actin; structural protein involved in cell polarization, endocytosis, and other cytoskeletal functions

#True: 5
Fea.Sc	10.0659	-77.8093	9.0000	0.0029	9.0000	-0.3227	-1.8490	
TN:	-3.0590	-1.9278	-1.9609	-2.1310	-1.4599	1.0280	-1.5085	-2.3026	-1.6652
TN:	-3.2871	-2.1010	-1.8370	-2.3677	-1.3463	1.0936	-1.4060	-2.3026	-1.6943
TN:	-3.2877	-2.2543	-1.8478	-2.0733	-1.2696	1.0262	-1.4231	-2.3026	-1.6790
TN:	-2.8933	-1.8876	-1.9059	-2.1439	-1.3906	-0.3616	-2.0198	-2.3026	-1.8631
TN:	-3.0606	-1.9250	-2.1173	-2.1323	-1.4951	0.9929	-1.4017	-2.3026	-1.6802

62:
YDL029W
ARP2
chr4:399340-400638
Essential component of the Arp2/3 complex; Arp2/3 is a highly conserved actin nucleation center required for the motility and integrity of actin patches; involved in endocytosis and membrane growth and polarity
YDR394W
RPT3
chr4:1261681-1262967
One of six ATPases of the 19S regulatory particle of the 26S proteasome involved in the degradation of ubiquitinated substrates; substrate of N-acetyltransferase B

#True: 5
Fea.Sc	8.7310	-82.4152	9.0000	0.0022	9.0000	-0.5791	-0.9779	
TN:	-3.0590	-1.9278	-1.9609	-2.1310	-1.4599	-0.3692	0.2565	-2.3026	-1.6192
TN:	-3.2871	-2.1010	-1.8370	-2.3677	-1.3463	-0.6202	0.2310	-2.3026	-1.7039
TN:	-3.2877	-2.2543	-1.8478	-2.0733	-1.2696	-0.6672	0.2282	-2.3026	-1.6843
TN:	-2.8933	-1.8876	-1.9059	-2.1439	-1.3906	-0.4103	0.3846	-2.3026	-1.5687
TN:	-3.0606	-1.9250	-2.1173	-2.1323	-1.4951	-0.5382	0.1746	-2.3026	-1.6745

63:
YJR093C
FIP1
chr10:604203-603220
Subunit of cleavage polyadenylation factor (CPF); interacts directly with poly(A) polymerase (Pap1p) to regulate its activity; bridging factor that links Pap1p and the CPF complex via Yth1p
YLR449W
FPR4
chr12:1030834-1032012
Peptidyl-prolyl cis-trans isomerase (PPIase); proline isomerase localized to nucleus; catalyzes isomerization of proline residues in histones H3 and H4, which affects lysine methylation of those histones; FPR4 has a paralog, FPR3, that arose from the whole genome duplication

#True: 5
Fea.Sc	6.6245	-91.1452	9.0000	0.0020	9.0000	-1.1533	-1.5260	
TN:	-3.0590	-1.6349	-1.9609	-2.1310	-1.4599	-1.0024	-0.1616	-2.3026	-1.7140
TN:	-3.2871	-2.1010	-1.8370	-2.3677	-1.3463	-0.7392	-0.0119	-2.3026	-1.7491
TN:	-3.2877	-1.7966	-1.8478	-2.0733	-1.2696	-0.6271	-0.2107	-2.3026	-1.6769
TN:	-2.8933	-1.6833	-1.9059	-2.1439	-1.3906	-0.9389	-0.2689	-2.3026	-1.6909
TN:	-3.0606	-1.7603	-2.1173	-2.1323	-1.4951	-0.7502	-0.3062	-2.3026	-1.7406

64:
YML049C
RSE1
chr13:178305-174220
Protein involved in pre-mRNA splicing; component of the pre-spliceosome; associates with U2 snRNA; involved in ER to Golgi transport
YIR005W
IST3
chr9:364889-365335
Component of the U2 snRNP; required for the first catalytic step of splicing and for spliceosomal assembly; interacts with Rds3p and is required for Mer1p-activated splicing

#True: 5
Fea.Sc	7.0646	-49.0383	9.0000	0.0044	9.0000	-0.9783	-1.8956	
TN:	-3.0590	-1.0748	-1.9609	-2.1310	-1.4599	-1.0024	-1.5085	-2.3026	-1.8124
TN:	-3.2871	-1.3226	-1.8370	-2.3677	-1.3463	-0.7392	-1.4060	-2.3026	-1.8261
TN:	-3.2877	-0.9963	-1.8478	-2.0733	-1.2696	-0.6271	-1.4231	-2.3026	-1.7284
TN:	-2.8933	-1.0794	-1.9059	-2.1439	-1.3906	-0.9389	-2.0198	-2.3026	-1.8343
TN:	-3.0606	-1.2433	-2.1173	-2.1323	-1.4951	-0.7502	-1.4017	-2.3026	-1.8129
Included in:	U2 snRNP complex: [YIR009W, YMR288W, YPL213W, YPR182W, YFL017W-A, YML049C, YOR159C, YJL203W, YIR005W, YDL030W, YDL043C, YLR275W, YMR240C, YOR319W, YER029C, YNL286W, YLR147C, YGR074W]

65:
YBR152W
SPP381
chr2:546376-547251
mRNA splicing factor, component of U4/U6.U5 tri-snRNP; interacts genetically and physically with Prp38p; relocalizes to the cytosol in response to hypoxia
YDR378C
LSM6
chr4:1229609-1229349
Lsm (Like Sm) protein; part of heteroheptameric complexes (Lsm2p-7p and either Lsm1p or 8p): cytoplasmic Lsm1p complex involved in mRNA decay; nuclear Lsm8p complex part of U6 snRNP and possibly involved in processing tRNA, snoRNA, and rRNA

#True: 5
Fea.Sc	11.4194	-62.8553	9.0000	0.0066	9.0000	-0.9943	-2.0903	
TN:	-3.0590	-1.0748	-1.9609	-2.1310	-1.4599	-1.0024	-0.4204	-2.3026	-1.6764
TN:	-3.2871	-1.3226	-1.8370	-2.3677	-1.3463	-0.7392	-0.3477	-2.3026	-1.6938
TN:	-3.2877	-0.9963	-1.8478	-2.0733	-1.2696	-0.6271	-0.8158	-2.3026	-1.6525
TN:	-2.8933	-1.0794	-1.9059	-2.1439	-1.3906	-0.9389	-0.8158	-2.3026	-1.6838
TN:	-3.0606	-1.2433	-2.1173	-2.1323	-1.4951	-0.7502	-0.7331	-2.3026	-1.7293
Included in:	U4/U6 x U5 tri-snRNP complex: [YGR006W, YDR473C, YKL173W, YPR178W, YEL026W, YBR055C, YGR075C, YER112W, YPR182W, YFL017W-A, YOR159C, YDL098C, YBL026W, YNL147W, YBR152W, YLR275W, YPR082C, YLR438C-A, YJR022W, YER146W, YER029C, YHR165C, YLR147C, YDR378C, YGR074W, YER172C, YGR091W, YOR308C]

66:
YBL113C

chr2:2658-280
Helicase-like protein encoded within the telomeric Y' element
YJL155C
FBP26
chr10:130643-129285
Fructose-2,6-bisphosphatase, required for glucose metabolism; protein abundance increases in response to DNA replication stress

#True: 5
Fea.Sc	6.7584	-36.4266	6.0000	0.0250	9.0000	-1.3887	-1.6312	
TN:	-3.0590	-0.8846	0.2214	0.7148	-1.4599	-2.2334	-1.5085	-2.3026	-1.3140
TN:	-3.2871	-0.6694	-0.4027	0.5941	-1.3463	-2.2963	-1.4060	-2.3026	-1.3895
TN:	-3.2877	-0.6212	-0.1384	0.8424	-1.2696	-2.2256	-1.4231	-2.3026	-1.3032
TN:	-2.8933	-0.7216	0.2477	0.7038	-1.3906	-2.7058	-2.0198	-2.3026	-1.3852
TN:	-3.0606	-0.4824	0.2138	0.6993	-1.4951	-2.6691	-1.4017	-2.3026	-1.3123

67:
YPR161C
SGV1
chr16:866422-864449
Cyclin (Bur2p)-dependent protein kinase; functions in transcriptional regulation; phosphorylates the carboxy-terminal domain of Rpo21p and the C-terminal repeat domain of Spt5p; regulated by Cak1p; similar to metazoan CDK9 proteins
YOR214C

chr15:746303-745593
Putative protein of unknown function; not an essential gene; YOR214C has a paralog, SPO19, that arose from the whole genome duplication

#True: 5
Fea.Sc	8.3332	-78.3497	4.0000	0.0360	9.0000	-2.9989	-2.9987	
TN:	-3.0590	-1.9278	0.5017	0.7148	-1.4599	-1.7340	-2.6000	-2.3026	-1.4833
TN:	-3.2871	-2.1010	0.9370	1.1637	-1.3463	-1.7710	-1.9147	-2.3026	-1.3278
TN:	-3.2877	-2.2543	0.8116	0.8424	-1.2696	-1.8317	-1.8573	-2.3026	-1.3936
TN:	-2.8933	-1.8876	1.0586	0.7038	-1.3906	-1.8317	-1.9981	-2.3026	-1.3177
TN:	-3.0606	-1.9250	0.9602	0.6993	-1.4951	-1.8143	-1.9609	-2.3026	-1.3624

68:
YJL042W
MHP1
chr10:361249-365445
Microtubule-associated protein involved in assembly and stabilization of microtubules; overproduction results in cell cycle arrest at G2 phase; similar to Drosophila protein MAP and to mammalian MAP4 proteins
YGR103W
NOP7
chr7:695417-697234
Component of several different pre-ribosomal particles; forms a complex with Ytm1p and Erb1p that is required for maturation of the large ribosomal subunit; required for exit from G<sub>0</sub> and the initiation of cell proliferation

#True: 5
Fea.Sc	8.2853	-36.3340	9.0000	0.0043	9.0000	-0.9219	-2.9983	
TN:	-3.0590	-0.8846	-1.9609	-2.1310	-1.4599	-1.0024	-2.6000	-2.3026	-1.9250
TN:	-3.2871	-0.6694	-1.8370	-2.3677	-1.3463	-0.7392	-1.9147	-2.3026	-1.8080
TN:	-3.2877	-0.6212	-1.8478	-2.0733	-1.2696	-0.6271	-1.8573	-2.3026	-1.7358
TN:	-2.8933	-0.7216	-1.9059	-2.1439	-1.3906	-0.9389	-1.9981	-2.3026	-1.7868
TN:	-3.0606	-0.4824	-2.1173	-2.1323	-1.4951	-0.7502	-1.9609	-2.3026	-1.7877

69:
YKL052C
ASK1
chr11:340546-339668
Essential subunit of the Dam1 complex (aka DASH complex); couples kinetochores to the force produced by MT depolymerization thereby aiding in chromosome segregation; phosphorylated during the cell cycle by cyclin-dependent kinases; protein abundance increases in response to DNA replication stress
YNL098C
RAS2
chr14:440570-439602
GTP-binding protein; regulates nitrogen starvation response, sporulation, and filamentous growth; farnesylation and palmitoylation required for activity and localization to plasma membrane; homolog of mammalian Ras proto-oncogenes; RAS2 has a paralog, RAS1, that arose from the whole genome duplication

#True: 5
Fea.Sc	6.8124	-56.7687	9.0000	0.0033	9.0000	-1.6163	-1.7433	
TN:	-3.0590	-1.0748	-1.9609	-2.1310	-1.4599	-2.2334	-1.5085	-2.3026	-1.9663
TN:	-3.2871	-1.3226	-1.8370	-2.3677	-1.3463	-2.2963	-1.4060	-2.3026	-2.0207
TN:	-3.2877	-0.9963	-1.8478	-2.0733	-1.2696	-2.2256	-1.4231	-2.3026	-1.9283
TN:	-2.8933	-1.0794	-1.9059	-2.1439	-1.3906	-2.7058	-2.0198	-2.3026	-2.0551
TN:	-3.0606	-1.2433	-2.1173	-2.1323	-1.4951	-2.6691	-1.4017	-2.3026	-2.0527

70:
YLR095C
IOC2
chr12:332115-329677
Member of a complex (Isw1b) with Isw1p and Ioc4p that exhibits nucleosome-stimulated ATPase activity and acts within coding regions to coordinate transcription elongation with termination and processing, contains a PHD finger motif
YFR013W
IOC3
chr6:169922-172285
Subunit of the Isw1a complex; Isw1a has nucleosome-stimulated ATPase activity and represses transcription initiation by specific positioning of a promoter proximal dinucleosome; IOC3 has a paralog, ESC8, that arose from the whole genome duplication

#True: 5
Fea.Sc	16.6766	-31.8504	7.0000	0.0227	7.0000	0.0000	0.0000	
TN:	-3.0590	-0.8846	0.6857	0.7148	0.6269	1.0280	0.7619	-2.3026	-0.3036
TN:	-3.2871	-0.6694	0.6559	0.5941	0.2904	1.0936	0.5454	-2.3026	-0.3850
TN:	-3.2877	-0.6212	0.4941	0.8424	0.2828	1.0262	0.5491	-2.3026	-0.3771
TN:	-2.8933	-0.7216	0.8073	0.7038	0.5705	1.5291	0.6691	-2.3026	-0.2047
TN:	-3.0606	-0.4824	0.4651	0.6993	0.2363	0.9929	0.5811	-2.3026	-0.3588

71:
YDR214W
AHA1
chr4:892875-893927
Co-chaperone that binds Hsp82p and activates its ATPase activity; plays a role in determining prion variants; similar to Hch1p; expression is regulated by stresses such as heat shock; protein abundance increases in response to DNA replication stress
YDL104C
QRI7
chr4:274876-273653
Highly conserved mitochondrial protein; essential for t6A modification of mitochondrial tRNAs that decode ANN codons; similar to Kae1p and E. coli YgjD, both of which are also required for tRNA t6A modification

#True: 5
Fea.Sc	8.2161	-39.6739	1.0000	0.0499	9.0000	-0.7573	-2.9986	
TN:	-3.0590	-0.8846	2.1379	1.5432	-1.4599	-0.3692	-2.6000	-2.3026	-0.8743
TN:	-3.2871	-0.6694	1.8151	1.1637	-1.3463	-0.6202	-1.9147	-2.3026	-0.8952
TN:	-3.2877	-0.6212	1.9511	1.6327	-1.2696	-0.6672	-1.8573	-2.3026	-0.8027
TN:	-2.8933	-0.7216	1.8922	1.5684	-1.3906	-0.4103	-1.9981	-2.3026	-0.7820
TN:	-3.0606	-0.4824	1.8367	1.4264	-1.4951	-0.5382	-1.9609	-2.3026	-0.8221

72:
YLR132C
USB1
chr12:408155-407283
Putative phosphodiesterase specific for U6 snRNA 3' end modification; trims the 3' poly(u) tract to leave a terminal 3' phosphate; human homolog, hUSB1 (aka C16orf57) produces a 2',3' cyclic phosphate; mutations in hUSB1 are associated with a rare skin condition (OMIM 604173); essential protein that localizes to the nucleus and mitochondria; overexpression suppresses the respiratory defects of oxa1 and mtf2 mutants
YPR191W
QCR2
chr16:919381-920487
Subunit 2 of ubiquinol cytochrome-c reductase (Complex III); Complex III is a component of the mitochondrial inner membrane electron transport chain; phosphorylated; transcription is regulated by Hap1p, Hap2p/Hap3p, and heme

#True: 5
Fea.Sc	9.3543	-107.0082	9.0000	0.0171	9.0000	-1.6698	-1.6998	
TN:	-3.0590	-1.6349	-1.9609	-2.1310	-1.4599	-2.2334	-1.5085	-2.3026	-2.0363
TN:	-3.2871	-1.5703	-1.8370	-2.3677	-1.3463	-2.2963	-1.4060	-2.3026	-2.0517
TN:	-3.2877	-1.7966	-1.8478	-2.0733	-1.2696	-2.2256	-1.4231	-2.3026	-2.0283
TN:	-2.8933	-1.6833	-1.9059	-2.1439	-1.3906	-2.7058	-2.0198	-2.3026	-2.1306
TN:	-3.0606	-1.7603	-2.1173	-2.1323	-1.4951	-2.6691	-1.4017	-2.3026	-2.1174

73:
YLR382C
NAM2
chr12:884751-882067
Mitochondrial leucyl-tRNA synthetase; also has a direct role in splicing of several mitochondrial group I introns; indirectly required for mitochondrial genome maintenance
YPR094W
RDS3
chr16:720637-720960
Component of the SF3b subcomplex of the U2 snRNP; zinc cluster protein involved in pre-mRNA splicing and cycloheximide resistance

#True: 5
Fea.Sc	9.7728	-18.8988	9.0000	0.0072	9.0000	-0.4554	-2.2330	
TN:	-3.0590	-0.8846	-1.9609	-2.1310	-1.4599	-0.3692	-0.4204	-2.3026	-1.5735
TN:	-3.2871	-0.7566	-1.8370	-2.3677	-1.3463	-0.6202	-0.3477	-2.3026	-1.6082
TN:	-3.2877	-0.6212	-1.8478	-2.0733	-1.2696	-0.6672	-0.8158	-2.3026	-1.6106
TN:	-2.8933	-0.7216	-1.9059	-2.1439	-1.3906	-0.3616	-0.8158	-2.3026	-1.5669
TN:	-3.0606	-0.4824	-2.1173	-2.1323	-1.4951	-0.5382	-0.7331	-2.3026	-1.6077

74:
YGL220W
FRA2
chr7:82374-82736
Protein involved in negative regulation of transcription of iron regulon; forms an iron independent complex with Fra2p, Grx3p, and Grx4p; null mutant fails to repress iron regulon and is sensitive to nickel
YER174C
GRX4
chr5:539168-538434
Glutathione-dependent oxidoreductase; hydroperoxide and superoxide-radical responsive; monothiol glutaredoxin subfamily member along with Grx3p and Grx5p; protects cells from oxidative damage; with Grx3p, binds to Aft1p in iron-replete conditions, promoting its dissociation from promoters; mutant has increased aneuploidy tolerance; transcription regulated by Yap5p; GRX4 has a paralog, GRX3, that arose from the whole genome duplication

#True: 5
Fea.Sc	10.2512	-43.4434	3.0000	0.0317	9.0000	-1.4291	-2.1480	
TN:	-3.0590	-1.0748	0.1569	0.7148	-1.4599	-2.2334	-0.4204	-2.3026	-1.2098
TN:	-3.2871	-0.6694	0.7810	0.5941	-1.3463	-2.2963	-0.3477	-2.3026	-1.1093
TN:	-3.2877	-0.9963	0.9602	0.8424	-1.2696	-2.2256	-0.8158	-2.3026	-1.1369
TN:	-2.8933	-1.0794	1.0586	0.7038	-1.3906	-2.7058	-0.8158	-2.3026	-1.1781
TN:	-3.0606	-1.2433	0.7818	0.6993	-1.4951	-2.6691	-0.7331	-2.3026	-1.2528

75:
YNL313C
EMW1
chr14:48022-45308
Essential conserved protein with a role in cell wall integrity; contains six TPR (tetratricopeptide repeat) domains clustered in the C-terminal region; conditional mutant is suppressed by overexpression of GFA1; protein abundance increases in response to DNA replication stress
YJL034W
KAR2
chr10:381327-383375
ATPase involved in protein import into the ER; also acts as a chaperone to mediate protein folding in the ER and may play a role in ER export of soluble proteins; regulates the unfolded protein response via interaction with Ire1p

#True: 5
Fea.Sc	15.8234	-24.1766	6.0000	0.0266	9.0000	-1.6056	-2.9981	
TN:	-3.0590	-0.8846	0.2214	0.7148	-1.4599	-2.2334	-2.6000	-2.3026	-1.4504
TN:	-3.2871	-0.7566	-0.4027	0.5941	-1.3463	-2.2963	-1.9147	-2.3026	-1.4640
TN:	-3.2877	-0.6212	-0.1384	0.8424	-1.2696	-2.2256	-1.8573	-2.3026	-1.3575
TN:	-2.8933	-0.7216	0.2477	0.7038	-1.3906	-2.7058	-1.9981	-2.3026	-1.3825
TN:	-3.0606	-0.4824	0.2138	0.6993	-1.4951	-2.6691	-1.9609	-2.3026	-1.3822

76:
YER114C
BOI2
chr5:393712-390590
Protein implicated in polar growth, functionally redundant with Boi1p; interacts with bud-emergence protein Bem1p; contains an SH3 (src homology 3) domain and a PH (pleckstrin homology) domain; BOI2 has a paralog, BOI1, that arose from the whole genome duplication
YNL298W
CLA4
chr14:68915-71443
Cdc42p-activated signal transducing kinase; member of the PAK (p21-activated kinase) family, along with Ste20p and Skm1p; involved in septin ring assembly, vacuole inheritance, cytokinesis, sterol uptake regulation; phosphorylates Cdc3p and Cdc10p; CLA4 has a paralog, SKM1, that arose from the whole genome duplication

#True: 5
Fea.Sc	8.4227	-60.7694	9.0000	0.0051	7.0000	-0.0002	-1.3340	
TN:	-3.0590	-1.0748	-1.9609	-2.1310	0.6269	1.0280	-0.1616	-2.3026	-1.1294
TN:	-3.2871	-1.3226	-1.8370	-2.3677	0.2904	1.0936	-0.0119	-2.3026	-1.2181
TN:	-3.2877	-0.9963	-1.8478	-2.0733	0.2828	1.0262	-0.2107	-2.3026	-1.1762
TN:	-2.8933	-1.0794	-1.9059	-2.1439	0.5705	1.5291	-0.2689	-2.3026	-1.0618
TN:	-3.0606	-1.2433	-2.1173	-2.1323	0.2363	0.9929	-0.3062	-2.3026	-1.2416

77:
YPR032W
SRO7
chr16:634123-637224
Effector of Rab GTPase Sec4p; forms a complex with Sec4p and t-SNARE Sec9p; involved in exocytosis and docking and fusion of post-Golgi vesicles with plasma membrane; homolog of Drosophila lgl tumor suppressor; SRO7 has a paralog, SRO77, that arose from the whole genome duplication
YIL118W
RHO3
chr9:139752-140447
Non-essential small GTPase of the Rho/Rac subfamily of Ras-like proteins involved in the establishment of cell polarity; GTPase activity positively regulated by the GTPase activating protein (GAP) Rgd1p

#True: 5
Fea.Sc	6.9276	-41.9444	9.0000	0.0059	9.0000	-0.7266	-1.5954	
TN:	-3.0590	-1.0748	-1.9609	-2.1310	-1.4599	-0.3692	-1.5085	-2.3026	-1.7332
TN:	-3.2871	-0.6694	-1.8370	-2.3677	-1.3463	-0.6202	-0.0119	-2.3026	-1.5553
TN:	-3.2877	-0.9963	-1.8478	-2.0733	-1.2696	-0.6672	-1.4231	-2.3026	-1.7335
TN:	-2.8933	-1.0794	-1.9059	-2.1439	-1.3906	-0.4103	-2.0198	-2.3026	-1.7682
TN:	-3.0606	-1.2433	-2.1173	-2.1323	-1.4951	-0.5382	-1.4017	-2.3026	-1.7864

78:
YPL074W
YTA6
chr16:415763-418027
Putative ATPase of the CDC48/PAS1/SEC18 (AAA) family; localized to the cortex of mother cells but not to daughter cells; relocalizes from cytoplasm to plasma membrane foci upon DNA replication stress
YCR008W
SAT4
chr3:128470-130281
Ser/Thr protein kinase involved in salt tolerance; funtions in regulation of Trk1p-Trk2p potassium transporter; partially redundant with Hal5p; has similarity to Npr1p

#True: 5
Fea.Sc	9.4886	-14.6481	0.0000	0.0548	9.0000	-2.0158	-0.7031	
TN:	-3.0590	0.0723	2.3417	1.5432	-1.4599	-2.2238	0.2565	-2.3026	-0.6040
TN:	-3.2871	-0.7566	2.3698	1.5081	-1.3463	-2.2004	0.2310	-2.3026	-0.7230
TN:	-3.2877	0.1668	2.3465	1.6327	-1.2696	-2.2256	0.2282	-2.3026	-0.5889
TN:	-2.8933	0.1726	2.2547	1.5684	-1.3906	-2.1407	0.3846	-2.3026	-0.5434
TN:	-3.0606	0.0250	2.3829	1.4264	-1.4951	-2.9418	0.1746	-2.3026	-0.7239

79:
YDR097C
MSH6
chr4:643837-640109
Protein required for mismatch repair in mitosis and meiosis; forms a complex with Msh2p to repair both single-base & insertion-deletion mispairs; also involved in interstrand cross-link repair; potentially phosphorylated by Cdc28p
YDR499W
LCD1
chr4:1447830-1450073
Essential protein required for the DNA integrity checkpoint pathways; interacts physically with Mec1p; putative homolog of S. pombe Rad26 and human ATRIP; forms nuclear foci upon DNA replication stress

#True: 5
Fea.Sc	9.5343	-65.0756	9.0000	0.0082	9.0000	-1.0175	-0.0004	
TN:	-3.0590	-1.9278	-1.9609	-2.1310	-1.4599	-1.0024	0.7619	-2.3026	-1.6352
TN:	-3.2871	-1.3226	-1.8370	-2.3677	-1.3463	-0.7392	0.5454	-2.3026	-1.5821
TN:	-3.2877	-2.2543	-1.8478	-2.0733	-1.2696	-0.6271	0.5491	-2.3026	-1.6392
TN:	-2.8933	-1.8876	-1.9059	-2.1439	-1.3906	-0.9389	0.6691	-2.3026	-1.5992
TN:	-3.0606	-1.9250	-2.1173	-2.1323	-1.4951	-0.7502	0.5811	-2.3026	-1.6502

80:
YKR067W
GPT2
chr11:567918-570149
Glycerol-3-phosphate/dihydroxyacetone phosphate sn-1 acyltransferase; located in lipid particles and the ER; involved in the stepwise acylation of glycerol-3-phosphate and dihydroxyacetone in lipid biosynthesis; the most conserved motifs and functionally relevant residues are oriented towards the ER lumen
YKR007W
MEH1
chr11:451434-451988
Component of the EGO and GSE complexes; EGO is involved in the regulation of microautophagy and GSE is required for proper sorting of amino acid permease Gap1p; loss results in a defect in vacuolar acidification

#True: 5
Fea.Sc	9.8684	-16.4783	9.0000	0.0076	9.0000	-1.5463	-1.6072	
TN:	-3.0590	-0.8846	-1.9609	-2.1310	-1.4599	-2.2334	-1.5085	-2.3026	-1.9425
TN:	-3.2871	-0.7566	-1.8370	-2.3677	-1.3463	-2.2963	-1.4060	-2.3026	-1.9500
TN:	-3.2877	-0.6212	-1.8478	-2.0733	-1.2696	-2.2256	-1.4231	-2.3026	-1.8814
TN:	-2.8933	-0.7216	-1.9059	-2.1439	-1.3906	-2.7058	-2.0198	-2.3026	-2.0104
TN:	-3.0606	-0.4824	-2.1173	-2.1323	-1.4951	-2.6691	-1.4017	-2.3026	-1.9576

81:
YLL011W
SOF1
chr12:127523-128992
Essential protein required for biogenesis of 40S (small) ribosomal subunit; has similarity to the beta subunit of trimeric G-proteins and the splicing factor Prp4p
YDL014W
NOP1
chr4:427364-428347
Nucleolar protein; component of the small subunit processome complex, which is required for processing of pre-18S rRNA; has similarity to mammalian fibrillarin

#True: 5
Fea.Sc	26.2244	-34.8628	9.0000	0.0083	9.0000	-0.4439	-2.2757	
TN:	0.5198	-0.8846	-1.9609	-2.1310	-1.4599	-0.3692	-0.4204	-2.3026	-1.1261
TN:	0.5724	-0.6694	-1.8370	-2.3677	-1.3463	-0.6202	-0.3477	-2.3026	-1.1148
TN:	0.6725	-0.6212	-1.8478	-2.0733	-1.2696	-0.6672	-0.8158	-2.3026	-1.1156
TN:	0.6665	-0.7216	-1.9059	-2.1439	-1.3906	-0.3616	-0.8158	-2.3026	-1.1219
TN:	0.6417	-0.4824	-2.1173	-2.1323	-1.4951	-0.5382	-0.7331	-2.3026	-1.1449

82:
YKL086W
SRX1
chr11:278281-278664
Sulfiredoxin; contributes to oxidative stress resistance by reducing cysteine-sulfinic acid groups in the peroxiredoxin Tsa1p, which is formed upon exposure to oxidants; conserved in higher eukaryotes; protein abundance increases in response to DNA replication stress
YDR310C
SUM1
chr4:1084316-1081128
Transcriptional repressor required for mitotic repression of middle sporulation-specific genes; also acts as general replication initiation factor; involved in telomere maintenance, chromatin silencing; regulated by pachytene checkpoint

#True: 5
Fea.Sc	8.2300	-36.4244	3.0000	0.0437	9.0000	-1.8136	-1.8834	
TN:	-3.0590	-0.8846	0.1569	1.5432	-1.4599	-2.2238	-1.5085	-2.3026	-1.2173
TN:	-3.2871	-0.6694	0.7810	1.1637	-1.3463	-2.2004	-1.4060	-2.3026	-1.1584
TN:	-3.2877	-0.6212	0.9602	1.6327	-1.2696	-2.2256	-1.4231	-2.3026	-1.0671
TN:	-2.8933	-0.7216	1.0586	1.5684	-1.3906	-2.1407	-2.0198	-2.3026	-1.1052
TN:	-3.0606	-0.4824	0.7818	1.4264	-1.4951	-2.9418	-1.4017	-2.3026	-1.1845

83:
YMR205C
PFK2
chr13:674766-671887
Beta subunit of heterooctameric phosphofructokinase involved in glycolysis, indispensable for anaerobic growth, activated by fructose-2,6-bisphosphate and AMP, mutation inhibits glucose induction of cell cycle-related genes
YJL190C
RPS22A
chr10:75302-74910
Protein component of the small (40S) ribosomal subunit; homologous to mammalian ribosomal protein S15A and bacterial S8; RPS22A has a paralog, RPS22B, that arose from the whole genome duplication

#True: 5
Fea.Sc	8.1435	-40.5173	9.0000	0.0046	9.0000	-2.9986	-1.8569	
TN:	-3.0590	-1.0748	-1.9609	-2.1310	-1.4599	-1.7340	-1.5085	-2.3026	-1.9038
TN:	-3.2871	-0.6694	-1.8370	-2.3677	-1.3463	-1.7710	-1.4060	-2.3026	-1.8734
TN:	-3.2877	-0.9963	-1.8478	-2.0733	-1.2696	-1.8317	-1.4231	-2.3026	-1.8790
TN:	-2.8933	-1.0794	-1.9059	-2.1439	-1.3906	-1.8317	-2.0198	-2.3026	-1.9459
TN:	-3.0606	-1.2433	-2.1173	-2.1323	-1.4951	-1.8143	-1.4017	-2.3026	-1.9459

84:
YHR200W
RPN10
chr8:499079-499885
Non-ATPase base subunit of the 19S regulatory particle (RP) of the 26S proteasome; N-terminus plays a role in maintaining the structural integrity of the RP; binds selectively to polyubiquitin chains; homolog of the mammalian S5a protein
YDR427W
RPN9
chr4:1322205-1323386
Non-ATPase regulatory subunit of the 26S proteasome; similar to putative proteasomal subunits in other species; null mutant is temperature sensitive and exhibits cell cycle and proteasome assembly defects; protein abundance increases in response to DNA replication stress; relocalizes to the cytosol in response to hypoxia

#True: 5
Fea.Sc	53.0084	-22.8431	9.0000	0.0141	9.0000	-0.2820	-0.0794	
TN:	2.3475	-0.8846	-1.9609	-2.1310	-1.4599	1.0280	0.7619	-2.3026	-0.5752
TN:	2.2363	-0.7566	-1.8370	-2.3677	-1.3463	1.0936	0.5454	-2.3026	-0.5919
TN:	2.1746	-0.6212	-1.8478	-2.0733	-1.2696	1.0262	0.5491	-2.3026	-0.5456
TN:	2.6342	-0.7216	-1.9059	-2.1439	-1.3906	-0.3616	0.6691	-2.3026	-0.6903
TN:	2.2859	-0.4824	-2.1173	-2.1323	-1.4951	0.9929	0.5811	-2.3026	-0.5837
Included in:	19/22S regulator: [YDL147W, YHL030W, YER021W, YFR010W, YPR108W, YDL097C, YDL007W, YOR259C, YLR421C, YOR117W, YKL145W, YFR052W, YOR261C, YGR232W, YHR027C, YHR200W, YDR363W-A, YDR394W, YIL075C, YGL048C, YFR004W, YDR427W]

85:
YIL130W
ASG1
chr9:102782-105676
Zinc cluster protein proposed to function as a transcriptional regulator involved in the stress response; null mutants have a respiratory deficiency, calcofluor white sensitivity and slightly increased cycloheximide resistance
YIL056W
VHR1
chr9:249991-251913
Transcriptional activator; required for the vitamin H-responsive element (VHRE) mediated induction of VHT1 (Vitamin H transporter) and BIO5 (biotin biosynthesis intermediate transporter) in response to low biotin concentrations; VHR1 has a paralog, VHR2, that arose from the whole genome duplication

#True: 5
Fea.Sc	11.9751	-0.9243	5.0000	0.0095	9.0000	-2.0319	-0.9053	
TN:	-3.0590	0.0723	0.6269	-2.1310	-1.4599	-2.2238	0.2565	-2.3026	-1.2776
TN:	-3.2871	2.0855	1.0424	-2.3677	-1.3463	-2.2004	0.2310	-2.3026	-1.0182
TN:	-3.2877	0.1668	1.0348	-2.0733	-1.2696	-2.2256	0.2282	-2.3026	-1.2161
TN:	-2.8933	0.1726	0.4370	-2.1439	-1.3906	-2.1407	0.3846	-2.3026	-1.2346
TN:	-3.0606	0.0250	0.6193	-2.1323	-1.4951	-2.9418	0.1746	-2.3026	-1.3892

86:
YNL062C
GCD10
chr14:510212-508776
Subunit of tRNA (1-methyladenosine) methyltransferase with Gcd14p; required for the modification of the adenine at position 58 in tRNAs, especially tRNAi-Met; first identified as a negative regulator of GCN4 expression
YMR146C
TIF34
chr13:558524-557481
eIF3i subunit of the core complex of translation initiation factor 3 (eIF3), which is essential for translation; stimulates rate of ribosomal scanning during translation reinitiation

#True: 5
Fea.Sc	20.0000	-65.1652	9.0000	0.0169	9.0000	-1.4103	-1.8783	
TN:	0.5198	-1.9278	-1.9609	-2.1310	-1.4599	-2.2334	-1.5085	-2.3026	-1.6255
TN:	0.5724	-1.3226	-1.8370	-2.3677	-1.3463	-2.2963	-1.4060	-2.3026	-1.5383
TN:	0.6725	-2.2543	-1.8478	-2.0733	-1.2696	-2.2256	-1.4231	-2.3026	-1.5905
TN:	0.6665	-1.8876	-1.9059	-2.1439	-1.3906	-2.7058	-2.0198	-2.3026	-1.7112
TN:	0.6417	-1.9250	-2.1173	-2.1323	-1.4951	-2.6691	-1.4017	-2.3026	-1.6752

87:
YHR051W
COX6
chr8:209705-210151
Subunit VI of cytochrome c oxidase (Complex IV); Complex IV is the terminal member of the mitochondrial inner membrane electron transport chain; expression is regulated by oxygen levels
YJR078W
BNA2
chr10:578860-580221
Putative tryptophan 2,3-dioxygenase or indoleamine 2,3-dioxygenase, required for de novo biosynthesis of NAD from tryptophan via kynurenine; interacts genetically with telomere capping gene CDC13; regulated by Hst1p and Aftp

#True: 5
Fea.Sc	6.7584	-13.2416	9.0000	0.0272	6.0000	-1.1158	-1.1614	
TN:	-3.0590	0.0723	-1.9609	0.7148	1.1377	-1.0024	-0.1616	-2.3026	-0.8202
TN:	-3.2871	-0.7566	-1.8370	0.5941	0.5781	-0.7392	-0.0119	-2.3026	-0.9703
TN:	-3.2877	0.1668	-1.8478	0.8424	1.2842	-0.6271	-0.2107	-2.3026	-0.7478
TN:	-2.8933	0.1726	-1.9059	0.7038	1.1789	-0.9389	-0.2689	-2.3026	-0.7818
TN:	-3.0606	0.0250	-2.1173	0.6993	1.0760	-0.7502	-0.3062	-2.3026	-0.8421

88:
YLR044C
PDC1
chr12:234081-232390
Major of three pyruvate decarboxylase isozymes; key enzyme in alcoholic fermentation; decarboxylates pyruvate to acetaldehyde; involved in amino acid catabolism; subject to glucose-, ethanol-, and autoregulation; activated by phosphorylation in response to glucose levels
YDR301W
CFT1
chr4:1063352-1067425
RNA-binding subunit of the mRNA cleavage and polyadenylation factor; involved in poly(A) site recognition and required for both pre-mRNA cleavage and polyadenylation, 51% sequence similarity with mammalian AAUAA-binding subunit of CPSF

#True: 5
Fea.Sc	8.1453	-60.3885	9.0000	0.0029	9.0000	-1.3853	-1.8865	
TN:	-3.0590	-1.0748	-1.9609	-2.1310	-1.4599	-2.2334	-1.5085	-2.3026	-1.9663
TN:	-3.2871	-1.3226	-1.8370	-2.3677	-1.3463	-2.2963	-1.4060	-2.3026	-2.0207
TN:	-3.2877	-0.9963	-1.8478	-2.0733	-1.2696	-2.2256	-1.4231	-2.3026	-1.9283
TN:	-2.8933	-1.0794	-1.9059	-2.1439	-1.3906	-2.7058	-2.0198	-2.3026	-2.0551
TN:	-3.0606	-1.2433	-2.1173	-2.1323	-1.4951	-2.6691	-1.4017	-2.3026	-2.0527

89:
YHR200W
RPN10
chr8:499079-499885
Non-ATPase base subunit of the 19S regulatory particle (RP) of the 26S proteasome; N-terminus plays a role in maintaining the structural integrity of the RP; binds selectively to polyubiquitin chains; homolog of the mammalian S5a protein
YDR108W
TRS85
chr4:671269-673365
Subunit of TRAPPIII (transport protein particle); TRAPPIII is a multimeric guanine nucleotide-exchange factor for Ypt1p, required for membrane expansion during autophagy and the CVT pathway; directs Ypt1p to the PAS; late post-replication meiotic role

#True: 5
Fea.Sc	6.6375	-56.9808	9.0000	0.0040	9.0000	-0.3251	-2.6414	
TN:	-3.0590	-1.0748	-1.9609	-2.1310	-1.4599	1.0280	-2.6000	-2.3026	-1.6950
TN:	-3.2871	-1.3226	-1.8370	-2.3677	-1.3463	1.0936	-1.9147	-2.3026	-1.6606
TN:	-3.2877	-0.9963	-1.8478	-2.0733	-1.2696	1.0262	-1.8573	-2.3026	-1.5760
TN:	-2.8933	-1.0794	-1.9059	-2.1439	-1.3906	-0.3616	-1.9981	-2.3026	-1.7594
TN:	-3.0606	-1.2433	-2.1173	-2.1323	-1.4951	0.9929	-1.9609	-2.3026	-1.6649

90:
YML009C
MRPL39
chr13:251516-251304
Mitochondrial ribosomal protein of the large subunit
YGR220C
MRPL9
chr7:936883-936074
Mitochondrial ribosomal protein of the large subunit

#True: 5
Fea.Sc	14.8753	-13.9315	9.0000	0.0097	9.0000	-1.9991	0.0000	
TN:	-3.0590	0.0723	-1.9609	-2.1310	-1.4599	-2.2238	0.7619	-2.3026	-1.5379
TN:	-3.2871	-0.7566	-1.8370	-2.3677	-1.3463	-2.2004	0.5454	-2.3026	-1.6940
TN:	-3.2877	0.1668	-1.8478	-2.0733	-1.2696	-2.2256	0.5491	-2.3026	-1.5363
TN:	-2.8933	0.1726	-1.9059	-2.1439	-1.3906	-2.1407	0.6691	-2.3026	-1.4919
TN:	-3.0606	0.0250	-2.1173	-2.1323	-1.4951	-2.9418	0.5811	-2.3026	-1.6804
Included in:	mitochondrial ribosomal large subunit: [YNR022C, YNL252C, YHR147C, YNL177C, YBR268W, YPR100W, YKR006C, YNL284C, YDR405W, YMR286W, YKL138C, YJL063C, YML025C, YNL005C, YBR122C, YOR150W, YMR193W, YKL167C, YPL173W, YKR085C, YDR322W, YCR003W, YDR462W, YML009C, YDR116C, YEL050C, YLR439W, YPL183W-A, YMR225C, YDL202W, YGR220C, YKL170W, YMR024W, YDR115W, YJL096W, YNL185C, YDR237W, YGL068W, YGR076C, YBL038W, YLR312W-A, YCR071C, YBR282W, YCR046C]

91:
YDR365C
ESF1
chr4:1206383-1204497
Nucleolar protein involved in pre-rRNA processing; depletion causes severely decreased 18S rRNA levels
YPL143W
RPL33A
chr16:282122-282970
Ribosomal 60S subunit protein L33A; N-terminally acetylated; rpl33a null mutant exhibits slow growth while rpl33a rpl33b double null mutant is inviable; homologous to mammalian ribosomal protein L35A, no bacterial homolog; RPL33A has a paralog, RPL33B, that arose from the whole genome duplication

#True: 5
Fea.Sc	8.1657	-23.4616	9.0000	0.0035	9.0000	-0.5576	-1.8100	
TN:	-3.0590	-0.8846	-1.9609	-2.1310	-1.4599	-0.3692	-1.5085	-2.3026	-1.7095
TN:	-3.2871	-0.7566	-1.8370	-2.3677	-1.3463	-0.6202	-1.4060	-2.3026	-1.7404
TN:	-3.2877	-0.6212	-1.8478	-2.0733	-1.2696	-0.6672	-1.4231	-2.3026	-1.6866
TN:	-2.8933	-0.7216	-1.9059	-2.1439	-1.3906	-0.4103	-2.0198	-2.3026	-1.7235
TN:	-3.0606	-0.4824	-2.1173	-2.1323	-1.4951	-0.5382	-1.4017	-2.3026	-1.6913

92:
YLR335W
NUP2
chr12:797430-799592
Nucleoporin involved in nucleocytoplasmic transport; binds to either the nucleoplasmic or cytoplasmic faces of the nuclear pore complex depending on Ran-GTP levels; also has a role in chromatin organization
YGL097W
SRM1
chr7:321782-323230
Nucleotide exchange factor for Gsp1p; localizes to the nucleus, required for nucleocytoplasmic trafficking of macromolecules; suppressor of the pheromone response pathway; potentially phosphorylated by Cdc28p

#True: 5
Fea.Sc	20.0000	-65.1740	9.0000	0.0127	7.0000	-0.0004	-1.9045	
TN:	0.5198	-1.9278	-1.9609	-2.1310	0.6269	1.0280	-1.5085	-2.3026	-0.9570
TN:	0.5724	-1.3226	-1.8370	-2.3677	0.2904	1.0936	-1.4060	-2.3026	-0.9099
TN:	0.6725	-2.2543	-1.8478	-2.0733	0.2828	1.0262	-1.4231	-2.3026	-0.9899
TN:	0.6665	-1.8876	-1.9059	-2.1439	0.5705	1.5291	-2.0198	-2.3026	-0.9367
TN:	0.6417	-1.9250	-2.1173	-2.1323	0.2363	0.9929	-1.4017	-2.3026	-1.0010

93:
YOR234C
RPL33B
chr15:779405-778555
Ribosomal 60S subunit protein L33B; rpl33b null mutant exhibits normal growth while rpl33a rpl33b double null mutant is inviable; homologous to mammalian ribosomal protein L35A, no bacterial homolog; RPL33B has a paralog, RPL33A, that arose from the whole genome duplication
YCR031C
RPS14A
chr3:178220-177500
Protein component of the small (40S) ribosomal subunit; required for ribosome assembly and 20S pre-rRNA processing; mutations confer cryptopleurine resistance; homologous to mammalian ribosomal protein S14 and bacterial S11; RPS14A has a paralog, RPS14B, that arose from the whole genome duplication

#True: 5
Fea.Sc	10.2929	-17.1656	9.0000	0.0053	9.0000	-0.3302	0.0000	
TN:	-3.0590	-0.8846	-1.9609	-2.1310	-1.4599	1.0280	0.7619	-2.3026	-1.2510
TN:	-3.2871	-0.7566	-1.8370	-2.3677	-1.3463	1.0936	0.5454	-2.3026	-1.2823
TN:	-3.2877	-0.6212	-1.8478	-2.0733	-1.2696	1.0262	0.5491	-2.3026	-1.2284
TN:	-2.8933	-0.7216	-1.9059	-2.1439	-1.3906	-0.3616	0.6691	-2.3026	-1.3813
TN:	-3.0606	-0.4824	-2.1173	-2.1323	-1.4951	0.9929	0.5811	-2.3026	-1.2520

94:
YIR008C
PRI1
chr9:374306-373077
Subunit of DNA primase; DNA primase is required for DNA synthesis and double-strand break repair
YNR052C
POP2
chr14:720647-719346
RNase of the DEDD superfamily; subunit of the Ccr4-Not complex that mediates 3' to 5' mRNA deadenylation

#True: 5
Fea.Sc	9.2447	-82.1213	9.0000	0.0070	9.0000	-1.3202	-1.8011	
TN:	-3.0590	-1.9278	-1.9609	-2.1310	-1.4599	-2.2334	-1.5085	-2.3026	-2.0729
TN:	-3.2871	-2.1010	-1.8370	-2.3677	-1.3463	-2.2963	-1.4060	-2.3026	-2.1180
TN:	-3.2877	-2.2543	-1.8478	-2.0733	-1.2696	-2.2256	-1.4231	-2.3026	-2.0855
TN:	-2.8933	-1.8876	-1.9059	-2.1439	-1.3906	-2.7058	-2.0198	-2.3026	-2.1562
TN:	-3.0606	-1.9250	-2.1173	-2.1323	-1.4951	-2.6691	-1.4017	-2.3026	-2.1379

95:
YDL204W
RTN2
chr4:94605-95786
Reticulon protein; stabilizes membrane curvature; involved in nuclear pore assembly and maintenance of tubular ER morphology; interacts with exocyst subunit Sec6p, Yip3p, and Sbh1p; much less abundant than Rtn1p; rtn1 rtn2 yop1 triple mutant lacks tubular ER; member of RTNLA (reticulon-like A) subfamily; protein increases in abundance and relocalizes to plasma membrane upon DNA replication stress; RTN2 has a paralog, RTN1, that arose from the whole genome duplication
YNL181W

chr14:298335-299558
Putative oxidoreductase; required for cell viability

#True: 5
Fea.Sc	8.7871	-11.2129	9.0000	0.0074	9.0000	-2.9989	-1.8825	
TN:	-3.0590	0.0723	-1.9609	-2.1310	-1.4599	-1.7340	-1.5085	-2.3026	-1.7604
TN:	-3.2871	-0.7566	-1.8370	-2.3677	-1.3463	-1.7710	-1.4060	-2.3026	-1.8843
TN:	-3.2877	0.1668	-1.8478	-2.0733	-1.2696	-1.8317	-1.4231	-2.3026	-1.7336
TN:	-2.8933	0.1726	-1.9059	-2.1439	-1.3906	-1.8317	-2.0198	-2.3026	-1.7894
TN:	-3.0606	0.0250	-2.1173	-2.1323	-1.4951	-1.8143	-1.4017	-2.3026	-1.7874

96:
YLR424W
SPP382
chr12:973395-975521
Essential protein that forms a dimer with Ntr2p; also forms a trimer, with Ntr2p and Prp43p, that is involved in spliceosome disassembly; found also in a multisubunit complex with the splicing factor Clf1p; suppressor of prp38-1 mutation
YPL208W
RKM1
chr16:157842-159593
SET-domain lysine-N-methyltransferase; catalyzes the formation of dimethyllysine residues on the large ribsomal subunit proteins L23a (Rpl23Ap and Rpl23Bp) and L18 (Rps18Ap and Rps18Bp)

#True: 5
Fea.Sc	8.6647	-53.3910	9.0000	0.0075	9.0000	-1.5720	-0.8898	
TN:	-3.0590	-1.0748	-1.9609	-2.1310	-1.4599	-2.2334	0.2565	-2.3026	-1.7456
TN:	-3.2871	-1.3226	-1.8370	-2.3677	-1.3463	-2.2963	0.2310	-2.3026	-1.8161
TN:	-3.2877	-0.9963	-1.8478	-2.0733	-1.2696	-2.2256	0.2282	-2.3026	-1.7218
TN:	-2.8933	-1.0794	-1.9059	-2.1439	-1.3906	-2.7058	0.3846	-2.3026	-1.7546
TN:	-3.0606	-1.2433	-2.1173	-2.1323	-1.4951	-2.6691	0.1746	-2.3026	-1.8557

97:
YOL077C
BRX1
chr15:186723-185848
Nucleolar protein; constituent of 66S pre-ribosomal particles; depletion leads to defects in rRNA processing and a block in the assembly of large ribosomal subunits; possesses a sigma(70)-like RNA-binding motif
YKL135C
APL2
chr11:188640-186460
Beta-adaptin subunit of the clathrin-associated protein (AP-1) complex; binds clathrin; involved in clathrin-dependent Golgi protein sorting; protein abundance increases in response to DNA replication stress

#True: 5
Fea.Sc	7.0733	-88.4194	9.0000	0.0023	9.0000	-1.6805	-1.6279	
TN:	-3.0590	-1.9278	-1.9609	-2.1310	-1.4599	-2.2334	-1.5085	-2.3026	-2.0729
TN:	-3.2871	-2.1010	-1.8370	-2.3677	-1.3463	-2.2963	-1.4060	-2.3026	-2.1180
TN:	-3.2877	-1.7966	-1.8478	-2.0733	-1.2696	-2.2256	-1.4231	-2.3026	-2.0283
TN:	-2.8933	-1.8876	-1.9059	-2.1439	-1.3906	-2.7058	-2.0198	-2.3026	-2.1562
TN:	-3.0606	-1.9250	-2.1173	-2.1323	-1.4951	-2.6691	-1.4017	-2.3026	-2.1379

98:
YBL034C
STU1
chr2:158389-153848
Component of the mitotic spindle that binds to interpolar microtubules via its association with beta-tubulin (Tub2p); required for interpolar microtubules to provide an outward force on the spindle poles
YPL032C
SVL3
chr16:491364-488887
Protein of unknown function; mutant phenotype suggests a potential role in vacuolar function; green fluorescent protein (GFP)-fusion protein localizes to the cell periphery, cytoplasm, bud, and bud neck; relocalizes from bud neck to cytoplasm upon DNA replication stress; SVL3 has a paralog, PAM1, that arose from the whole genome duplication

#True: 5
Fea.Sc	9.8684	-30.1316	9.0000	0.0118	9.0000	-1.3674	-2.9983	
TN:	-3.0590	-0.8846	-1.9609	-2.1310	-1.4599	-2.2334	-2.6000	-2.3026	-2.0789
TN:	-3.2871	-0.6694	-1.8370	-2.3677	-1.3463	-2.2963	-1.9147	-2.3026	-2.0026
TN:	-3.2877	-0.6212	-1.8478	-2.0733	-1.2696	-2.2256	-1.8573	-2.3026	-1.9356
TN:	-2.8933	-0.7216	-1.9059	-2.1439	-1.3906	-2.7058	-1.9981	-2.3026	-2.0077
TN:	-3.0606	-0.4824	-2.1173	-2.1323	-1.4951	-2.6691	-1.9609	-2.3026	-2.0275

99:
YDL149W
ATG9
chr4:184925-187918
Transmembrane protein involved in forming Cvt and autophagic vesicles; cycles between the phagophore assembly site (PAS) and other cytosolic punctate structures, not found in autophagosomes; may be involved in membrane delivery to the PAS
YLR065C
ENV10
chr12:266918-266373
Protein proposed to be involved in vacuolar functions; mutant shows defect in CPY processing; YLR065C is not an essential gene

#True: 5
Fea.Sc	37.9290	17.9290	2.0000	0.0536	9.0000	-1.5992	0.0000	
TN:	1.4479	3.5973	1.4586	1.5432	-1.4599	-2.2334	0.7619	-2.3026	0.3516
TN:	1.5897	2.0855	1.2808	1.5081	-1.3463	-2.2963	0.5454	-2.3026	0.1330
TN:	1.6291	3.4525	1.5356	1.6327	-1.2696	-2.2256	0.5491	-2.3026	0.3751
TN:	1.4279	3.2403	1.3814	1.5684	-1.3906	-2.7058	0.6691	-2.3026	0.2360
TN:	1.6070	3.5897	1.4710	1.4264	-1.4951	-2.6691	0.5811	-2.3026	0.2760

100:
YNR052C
POP2
chr14:720647-719346
RNase of the DEDD superfamily; subunit of the Ccr4-Not complex that mediates 3' to 5' mRNA deadenylation
YOR110W
TFC7
chr15:528941-530248
RNA pol III transcription initiation factor complex (TFIIIC) subunit; part of the TauA globular domain of TFIIIC that binds DNA at the BoxA promoter sites of tRNA and similar genes; TFC7 has a paralog, YNL108C, that arose from the whole genome duplication

#True: 5
Fea.Sc	8.0275	-86.0897	9.0000	0.0036	9.0000	-1.2816	-1.9207	
TN:	-3.0590	-1.9278	-1.9609	-2.1310	-1.4599	-1.0024	-1.5085	-2.3026	-1.9190
TN:	-3.2871	-2.1010	-1.8370	-2.3677	-1.3463	-0.7392	-1.4060	-2.3026	-1.9234
TN:	-3.2877	-2.2543	-1.8478	-2.0733	-1.2696	-0.6271	-1.4231	-2.3026	-1.8857
TN:	-2.8933	-1.8876	-1.9059	-2.1439	-1.3906	-0.9389	-2.0198	-2.3026	-1.9353
TN:	-3.0606	-1.9250	-2.1173	-2.1323	-1.4951	-0.7502	-1.4017	-2.3026	-1.8981

101:
YGR270W
YTA7
chr7:1027370-1031509
Protein that localizes to chromatin; has a role in regulation of histone gene expression; has a bromodomain-like region that interacts with the N-terminal tail of histone H3, and an ATPase domain; relocalizes to the cytosol in response to hypoxia; potentially phosphorylated by Cdc28p
YPL128C
TBF1
chr16:308221-306533
Telobox-containing general regulatory factor; binds TTAGGG repeats within subtelomeric anti-silencing regions (STARs), blocking silent chromatin propagation; binds majority of snoRNA gene promoters, required for full snoRNA expression; caps DSB flanked by long T2AG3 repeats and blocks checkpoint activation

#True: 5
Fea.Sc	8.7871	-33.8251	9.0000	0.0076	2.0000	-0.2000	-0.9799	
TN:	-3.0590	-0.8846	-1.9609	-2.1310	2.0738	1.0280	0.2565	-2.3026	-0.8725
TN:	-3.2871	-0.6694	-1.8370	-2.3677	2.0738	1.0936	0.2310	-2.3026	-0.8832
TN:	-3.2877	-0.6212	-1.8478	-2.0733	1.6822	1.0262	0.2282	-2.3026	-0.8995
TN:	-2.8933	-0.7216	-1.9059	-2.1439	1.7824	-0.3616	0.3846	-2.3026	-1.0202
TN:	-3.0606	-0.4824	-2.1173	-2.1323	1.7824	0.9929	0.1746	-2.3026	-0.8931

102:
YLR015W
BRE2
chr12:175227-176744
Subunit of COMPASS (Set1C) complex; COMPASS methylates Lys4 of histone H3 and functions in silencing at telomeres; has a C-terminal Sdc1 Dpy-30 Interaction (SDI) domain that mediates binding to Sdc1p; similar to trithorax-group protein ASH2L
YBR258C
SHG1
chr2:730162-729734
Subunit of the COMPASS (Set1C) complex; COMPASS methylates histone H3 on lysine 4 and is required in transcriptional silencing near telomeres

#True: 5
Fea.Sc	15.5736	-73.9752	7.0000	0.0301	9.0000	-0.6407	0.0000	
TN:	-3.0590	-1.9278	0.6857	0.7148	-1.4599	-0.3692	0.7619	-2.3026	-0.8695
TN:	-3.2871	-2.1010	0.6559	0.5941	-1.3463	-0.6202	0.5454	-2.3026	-0.9827
TN:	-3.2877	-2.2543	0.4941	0.8424	-1.2696	-0.6672	0.5491	-2.3026	-0.9870
TN:	-2.8933	-1.8876	0.8073	0.7038	-1.3906	-0.4103	0.6691	-2.3026	-0.8380
TN:	-3.0606	-1.9250	0.4651	0.6993	-1.4951	-0.5382	0.5811	-2.3026	-0.9470
Included in:	COMPASS complex: [YKL018W, YHR119W, YBR175W, YLR015W, YBR258C, YAR003W, YDR469W, YPL138C]

103:
YDL185W
VMA1
chr4:126787-130002
Subunit A of the eight-subunit V1 peripheral membrane domain of the vacuolar H+-ATPase; protein precursor undergoes self-catalyzed splicing to yield the extein Tfp1p and the intein Vde (PI-SceI), which is a site-specific endonuclease
YLR447C
VMA6
chr12:1027893-1026856
Subunit d of the five-subunit V0 integral membrane domain of vacuolar H+-ATPase (V-ATPase), an electrogenic proton pump found in the endomembrane system; stabilizes VO subunits; required for V1 domain assembly on the vacuolar membrane

#True: 5
Fea.Sc	23.4066	-39.8989	9.0000	0.0113	9.0000	0.0000	0.0000	
TN:	0.5198	-0.8846	-1.9609	-2.1310	-1.4599	1.0280	0.7619	-2.3026	-0.8037
TN:	0.5724	-0.6694	-1.8370	-2.3677	-1.3463	1.0936	0.5454	-2.3026	-0.7889
TN:	0.6725	-0.6212	-1.8478	-2.0733	-1.2696	1.0262	0.5491	-2.3026	-0.7333
TN:	0.6665	-0.7216	-1.9059	-2.1439	-1.3906	1.5291	0.6691	-2.3026	-0.7000
TN:	0.6417	-0.4824	-2.1173	-2.1323	-1.4951	0.9929	0.5811	-2.3026	-0.7892
Included in:	"H+-transporting ATPase, vacuolar": [YOR270C, YOR332W, YKL080W, YEL027W, YBR127C, YHR039C-A, YDL185W, YPR036W, YGR020C, YPL234C, YLR447C, YHR026W, YEL051W]
Included in:	"H+-transporting ATPase, Golgi": [YOR332W, YKL080W, YEL027W, YBR127C, YMR054W, YHR039C-A, YDL185W, YPR036W, YGR020C, YPL234C, YLR447C, YHR026W, YEL051W]

104:
YNL132W
KRE33
chr14:375321-378491
Essential protein, required for biogenesis of the small ribosomal subunit; heterozygous mutant shows haploinsufficiency in K1 killer toxin resistance
YDR447C
RPS17B
chr4:1355553-1354829
Ribosomal protein 51 (rp51) of the small (40s) subunit; homologous to mammalian ribosomal protein S17, no bacterial homolog; RPS17B has a paralog, RPS17A, that arose from the whole genome duplication; protein abundance increases in response to DNA replication stress

#True: 5
Fea.Sc	7.6536	-14.4271	9.0000	0.0048	9.0000	-0.3106	-2.9974	
TN:	-3.0590	0.0723	-1.9609	-2.1310	-1.4599	1.0280	-2.6000	-2.3026	-1.5516
TN:	-3.2871	-0.7566	-1.8370	-2.3677	-1.3463	1.0936	-1.9147	-2.3026	-1.5898
TN:	-3.2877	0.1668	-1.8478	-2.0733	-1.2696	1.0262	-1.8573	-2.3026	-1.4307
TN:	-2.8933	0.1726	-1.9059	-2.1439	-1.3906	-0.3616	-1.9981	-2.3026	-1.6029
TN:	-3.0606	0.0250	-2.1173	-2.1323	-1.4951	0.9929	-1.9609	-2.3026	-1.5064

105:
YDR214W
AHA1
chr4:892875-893927
Co-chaperone that binds Hsp82p and activates its ATPase activity; plays a role in determining prion variants; similar to Hch1p; expression is regulated by stresses such as heat shock; protein abundance increases in response to DNA replication stress
YKR001C
VPS1
chr11:442722-440608
Dynamin-like GTPase required for vacuolar sorting; also involved in actin cytoskeleton organization, endocytosis, late Golgi-retention of some proteins, regulation of peroxisome biogenesis

#True: 5
Fea.Sc	7.1512	-40.7387	9.0000	0.0029	9.0000	-1.7548	-1.8452	
TN:	-3.0590	-1.0748	-1.9609	-2.1310	-1.4599	-2.2238	-1.5085	-2.3026	-1.9651
TN:	-3.2871	-0.6694	-1.8370	-2.3677	-1.3463	-2.2004	-1.4060	-2.3026	-1.9271
TN:	-3.2877	-0.9963	-1.8478	-2.0733	-1.2696	-2.2256	-1.4231	-2.3026	-1.9283
TN:	-2.8933	-1.0794	-1.9059	-2.1439	-1.3906	-2.1407	-2.0198	-2.3026	-1.9845
TN:	-3.0606	-1.2433	-2.1173	-2.1323	-1.4951	-2.9418	-1.4017	-2.3026	-2.0868

106:
YDR314C
RAD34
chr4:1092511-1090433
Protein involved in nucleotide excision repair (NER); homologous to RAD4
YER162C
RAD4
chr5:502894-500630
Protein that recognizes and binds damaged DNA (with Rad23p) during nucleotide excision repair; subunit of Nuclear Excision Repair Factor 2 (NEF2); also involved, with Rad23p, in turnover of ubiquitylated proteins

#True: 5
Fea.Sc	10.8740	-56.3122	7.0000	0.0158	1.0000	0.0000	-2.9985	
TN:	-3.0590	-1.0748	0.6857	-2.1310	2.4775	1.0280	-2.6000	-2.3026	-0.8720
TN:	-3.2871	-1.3226	0.6559	-2.3677	2.4775	1.0936	-1.9147	-2.3026	-0.8710
TN:	-3.2877	-0.9963	0.4941	-2.0733	2.2287	1.0262	-1.8573	-2.3026	-0.8460
TN:	-2.8933	-1.0794	0.8073	-2.1439	2.4699	1.5291	-1.9981	-2.3026	-0.7014
TN:	-3.0606	-1.2433	0.4651	-2.1323	2.1546	0.9929	-1.9609	-2.3026	-0.8859

107:
YLR203C
MSS51
chr12:551960-550650
Specific translational activator for the mitochondrial COX1 mRNA; loosely associated with the matrix face of the mitochondrial inner membrane; influences both COX1 mRNA translation and Cox1p assembly into cytochrome c oxidase; binds to heme B, which may be a mechanism for sensing oxygen levels in order to regulate cytochrome c oxidase biogenesis
YOR013W
IRC11
chr15:356751-357221
Dubious open reading frame; unlikely to encode a functional protein, based on available experimental and comparative sequence data; partially overlaps the uncharacterized gene YOR012C; null mutant displays increased levels of spontaneous Rad52 foci

#True: 5
Fea.Sc	6.7584	-13.6417	9.0000	0.0235	9.0000	-1.3986	-1.0116	
TN:	-3.0590	0.0723	-1.9609	0.7148	-1.4599	-2.2334	0.2565	-2.3026	-1.2465
TN:	-3.2871	-0.7566	-1.8370	0.5941	-1.3463	-2.2963	0.2310	-2.3026	-1.3751
TN:	-3.2877	0.1668	-1.8478	0.8424	-1.2696	-2.2256	0.2282	-2.3026	-1.2120
TN:	-2.8933	0.1726	-1.9059	0.7038	-1.3906	-2.7058	0.3846	-2.3026	-1.2421
TN:	-3.0606	0.0250	-2.1173	0.6993	-1.4951	-2.6691	0.1746	-2.3026	-1.3432

108:
YGL244W
RTF1
chr7:41498-43174
Subunit of RNAPII-associated chromatin remodeling Paf1 complex; regulates gene expression by directing cotranscriptional histone modification, influences transcription and chromatin structure through several independent functional domains; directly or indirectly regulates DNA-binding properties of Spt15p and relative activities of different TATA elements; involved in transcription elongation as demonstrated by the G-less-based run-on (GLRO) assay
YML109W
ZDS2
chr13:51640-54468
Protein with a role in regulating Swe1p-dependent polarized growth; involved in maintenance of Cdc55p in the cytoplasm where it promotes mitotic entry; interacts with silencing proteins at the telomere; implicated in the mitotic exit network through regulation of Cdc14p localization; ZDS2 has a paralog, ZDS1, that arose from the whole genome duplication

#True: 5
Fea.Sc	7.3968	-57.1901	9.0000	0.0037	9.0000	-0.9836	-2.0903	
TN:	-3.0590	-1.0748	-1.9609	-2.1310	-1.4599	-1.0024	-0.4204	-2.3026	-1.6764
TN:	-3.2871	-1.3226	-1.8370	-2.3677	-1.3463	-0.7392	-0.3477	-2.3026	-1.6938
TN:	-3.2877	-0.9963	-1.8478	-2.0733	-1.2696	-0.6271	-0.8158	-2.3026	-1.6525
TN:	-2.8933	-1.0794	-1.9059	-2.1439	-1.3906	-0.9389	-0.8158	-2.3026	-1.6838
TN:	-3.0606	-1.2433	-2.1173	-2.1323	-1.4951	-0.7502	-0.7331	-2.3026	-1.7293

109:
YLR352W

chr12:831116-833539
Putative protein of unknown function with similarity to F-box proteins; interacts with Skp1p and Cdc53p; YLR352W is not an essential gene
YLR134W
PDC5
chr12:410723-412414
Minor isoform of pyruvate decarboxylase; key enzyme in alcoholic fermentation, decarboxylates pyruvate to acetaldehyde, regulation is glucose- and ethanol-dependent, repressed by thiamine, involved in amino acid catabolism

#True: 5
Fea.Sc	6.8328	-16.9841	9.0000	0.0116	9.0000	-2.9988	-2.9988	
TN:	-3.0590	-0.8846	-1.9609	-2.1310	-1.4599	-1.7340	-2.6000	-2.3026	-2.0165
TN:	-3.2871	-0.7566	-1.8370	-2.3677	-1.3463	-1.7710	-1.9147	-2.3026	-1.9479
TN:	-3.2877	-0.6212	-1.8478	-2.0733	-1.2696	-1.8317	-1.8573	-2.3026	-1.8864
TN:	-2.8933	-0.7216	-1.9059	-2.1439	-1.3906	-1.8317	-1.9981	-2.3026	-1.8985
TN:	-3.0606	-0.4824	-2.1173	-2.1323	-1.4951	-1.8143	-1.9609	-2.3026	-1.9207

110:
YNL021W
HDA1
chr14:593227-595347
Putative catalytic subunit of a class II histone deacetylase complex that also contains Hda2p and Hda3p; Hda1p interacts with the Hda2p-Hda3p subcomplex to form an active tetramer; deletion increases histone H2B, H3 and H4 acetylation
YPR179C
HDA3
chr16:895764-893797
Subunit of the HDA1 histone deacetylase complex; possibly tetrameric trichostatin A-sensitive class II histone deacetylase complex contains Hda1p homodimer and an Hda2p-Hda3p heterodimer; required for the activity of the complex; relocalizes to the cytosol in response to hypoxia; similar to Hda2p

#True: 0
Fea.Sc	81.2642	-0.5825	0.0000	0.1030	2.0000	0.0000	0.0000	
FP:	3.2778	0.0723	2.3417	3.3349	2.0738	1.0280	0.7619	-2.3026	1.3235
FP:	2.7471	2.0855	2.3698	2.9295	2.0738	1.0936	0.5454	-2.3026	1.4428
FP:	2.8647	0.1668	2.3465	2.8165	1.6822	1.0262	0.5491	-2.3026	1.1437
FP:	2.9825	0.1726	2.2547	2.2287	1.7824	1.5291	0.6691	-2.3026	1.1646
FP:	2.7395	0.0250	2.3829	2.7395	1.7824	0.9929	0.5811	-2.3026	1.1176
Included in:	histone deacetylase complex: [YNL021W, YDR295C, YPR179C]

111:
YGR128C
UTP8
chr7:750091-747950
Nucleolar protein required for export of tRNAs from the nucleus; also copurifies with the small subunit (SSU) processome containing the U3 snoRNA that is involved in processing of pre-18S rRNA
YPL126W
NAN1
chr16:310210-312900
U3 snoRNP protein; component of the small (ribosomal) subunit (SSU) processosome containing U3 snoRNA; required for the biogenesis of18S rRNA

#True: 5
Fea.Sc	41.4526	-2.5278	5.0000	0.0151	9.0000	0.0000	0.0000	
TN:	1.4479	0.0723	0.6269	-2.1310	-1.4599	1.0280	0.7619	-2.3026	-0.2446
TN:	2.5846	-0.7566	1.0424	-2.3677	-1.3463	1.0936	0.5454	-2.3026	-0.1884
TN:	1.6291	0.1668	1.0348	-2.0733	-1.2696	1.0262	0.5491	-2.3026	-0.1549
TN:	1.4279	0.1726	0.4370	-2.1439	-1.3906	1.5291	0.6691	-2.3026	-0.2002
TN:	1.6070	0.0250	0.6193	-2.1323	-1.4951	0.9929	0.5811	-2.3026	-0.2631
Included in:	UTP A complex: [YJL109C, YHR196W, YGR128C, YMR093W, YDR324C, YPL126W, YEL055C]

112:
YLR077W
FMP25
chr12:283872-285623
Mitochondrial inner membrane protein required for an early step in assembly of respiratory complex III (cytochrome bc1 complex); mRNA is targeted to mitochondria
YNL151C
RPC31
chr14:348521-347766
RNA polymerase III subunit C31

#True: 5
Fea.Sc	7.9528	-47.3334	6.0000	0.0277	9.0000	-1.6300	-2.0047	
TN:	-3.0590	-1.0748	0.2214	0.7148	-1.4599	-2.2334	-1.5085	-2.3026	-1.3377
TN:	-3.2871	-1.3226	-0.4027	0.5941	-1.3463	-2.2963	-1.4060	-2.3026	-1.4712
TN:	-3.2877	-0.9963	-0.1384	0.8424	-1.2696	-2.2256	-1.4231	-2.3026	-1.3501
TN:	-2.8933	-1.0794	0.2477	0.7038	-1.3906	-2.7058	-2.0198	-2.3026	-1.4300
TN:	-3.0606	-1.2433	0.2138	0.6993	-1.4951	-2.6691	-1.4017	-2.3026	-1.4074

113:
YGR085C
RPL11B
chr7:648907-648383
Ribosomal 60S subunit protein L11B; expressed at half the level of Rpl11Ap; involved in ribosomal assembly; depletion causes degradation of 60S proteins and RNA; homologous to mammalian ribosomal protein L11 and bacterial L5; RPL11B has a paralog, RPL11A, that arose from the whole genome duplication
YGL103W
RPL28
chr7:310967-311927
Ribosomal 60S subunit protein L28; homologous to mammalian ribosomal protein L27A and bacterial L15; may have peptidyl transferase activity; can mutate to cycloheximide resistance

#True: 5
Fea.Sc	6.9839	-33.9254	9.0000	0.0034	9.0000	-0.9993	0.0000	
TN:	-3.0590	-0.8846	-1.9609	-2.1310	-1.4599	-1.0024	0.7619	-2.3026	-1.5048
TN:	-3.2871	-0.6694	-1.8370	-2.3677	-1.3463	-0.7392	0.5454	-2.3026	-1.5005
TN:	-3.2877	-0.6212	-1.8478	-2.0733	-1.2696	-0.6271	0.5491	-2.3026	-1.4350
TN:	-2.8933	-0.7216	-1.9059	-2.1439	-1.3906	-0.9389	0.6691	-2.3026	-1.4534
TN:	-3.0606	-0.4824	-2.1173	-2.1323	-1.4951	-0.7502	0.5811	-2.3026	-1.4699
Included in:	cytoplasmic ribosomal large subunit: [YBR084C-A, YPL220W, YDL081C, YPL079W, YNL162W, YGL103W, YOR234C, YKL006W, YNL067W, YGL147C, YLR325C, YDR500C, YMR242C, YLR029C, YLR344W, YIL148W, YJL189W, YPL249C-A, YLR340W, YPL131W, YPR102C, YOL039W, YBL087C, YGR085C, YER056C-A, YDL136W, YJR094W-A, YLR406C, YHL033C, YDR382W, YBR031W, YNL069C, YBL092W, YLR185W, YFR031C-A, YKL180W, YIL018W, YIL133C, YDL075W, YBR191W, YKR094C, YGL076C, YGL031C, YHR141C, YOL120C, YOR312C, YHR010W, YLL045C, YDL184C, YER117W, YOR063W, YNL301C, YBL027W, YML073C, YDL130W, YDR012W, YEL054C, YMR142C, YDL082W, YGL030W, YJL177W, YHL001W, YMR121C, YGR034W, YLR075W, YOL127W, YPL143W, YDR418W, YPL198W, YPR043W, YDR471W, YGR148C, YDL191W, YIL052C, YDL133C-A, YMR194W, YGL135W, YLR061W, YLR448W, YFL034C-A, YFR032C-A]

114:
YBR225W

chr2:670627-673329
Putative protein of unknown function; non-essential gene identified in a screen for mutants affected in mannosylphophorylation of cell wall components
YJR134C
SGM1
chr10:675852-673729
Protein of unknown function; required for wild-type growth rate on galactose and mannose; localizes to COPI coated vesicles and the Golgi apparatus

#True: 5
Fea.Sc	8.7871	-25.1257	9.0000	0.0072	9.0000	0.0000	0.0000	
TN:	-3.0590	-0.8846	-1.9609	-2.1310	-1.4599	1.0280	0.7619	-2.3026	-1.2510
TN:	-3.2871	-0.6694	-1.8370	-2.3677	-1.3463	1.0936	0.5454	-2.3026	-1.2714
TN:	-3.2877	-0.6212	-1.8478	-2.0733	-1.2696	1.0262	0.5491	-2.3026	-1.2284
TN:	-2.8933	-0.7216	-1.9059	-2.1439	-1.3906	1.5291	0.6691	-2.3026	-1.1449
TN:	-3.0606	-0.4824	-2.1173	-2.1323	-1.4951	0.9929	0.5811	-2.3026	-1.2520

115:
YDL043C
PRP11
chr4:376480-375680
Subunit of the SF3a splicing factor complex; required for spliceosome assembly
YGR091W
PRP31
chr7:666341-667825
Splicing factor; component of the U4/U6-U5 snRNP complex

#True: 5
Fea.Sc	11.9258	-90.9881	9.0000	0.0045	9.0000	-0.6003	-2.0903	
TN:	-3.0590	-1.6349	-1.9609	-2.1310	-1.4599	-0.3692	-0.4204	-2.3026	-1.6672
TN:	-3.2871	-2.1010	-1.8370	-2.3677	-1.3463	-0.6202	-0.3477	-2.3026	-1.7762
TN:	-3.2877	-1.7966	-1.8478	-2.0733	-1.2696	-0.6672	-0.8158	-2.3026	-1.7576
TN:	-2.8933	-1.6833	-1.9059	-2.1439	-1.3906	-0.4103	-0.8158	-2.3026	-1.6932
TN:	-3.0606	-1.7603	-2.1173	-2.1323	-1.4951	-0.5382	-0.7331	-2.3026	-1.7674

116:
YKL057C
NUP120
chr11:333969-330856
Subunit of the Nup84p subcomplex of the nuclear pore complex (NPC); contributes to nucleocytoplasmic transport and NPC biogenesis and is involved in establishment of a normal nucleocytoplasmic concentration gradient of the GTPase Gsp1p; also plays roles in several processes that may require localization of genes or chromosomes at the nuclear periphery, including double-strand break repair, transcription and chromatin silencing; homologous to human NUP160
YGL092W
NUP145
chr7:337906-341859
Essential protein with distinct roles in two nuclear pore subcomplexes; catalyzes its own proteolytic cleavage in vivo to generate a C-terminal fragment that is a structural component of the Nup84p subcomplex (with roles in NPC biogenesis and localization of genes to the nuclear periphery), and an N-terminal fragment that is one of several FG-nucleoporins within the NPC central core directly responsible for nucleocytoplasmic transport; homologous to human NUP98

#True: 0
Fea.Sc	79.8661	-12.1353	1.0000	0.0421	2.0000	0.0000	0.0000	
FP:	3.2778	0.0723	2.1379	1.5432	2.0738	1.0280	0.7619	-2.3026	1.0740
FP:	2.7471	-0.7566	1.8151	1.1637	2.0738	1.0936	0.5454	-2.3026	0.7974
FP:	2.8647	0.1668	1.9511	1.6327	1.6822	1.0262	0.5491	-2.3026	0.9463
FP:	2.9825	0.1726	1.8922	1.5684	1.7824	1.5291	0.6691	-2.3026	1.0367
FP:	2.7395	0.0250	1.8367	1.4264	1.7824	0.9929	0.5811	-2.3026	0.8852
Included in:	Nup84p complex: [YKL057C, YDL116W, YGL100W, YGL092W, YLR208W, YJR042W]

117:
YPL103C
FMP30
chr16:359406-358000
Mitochondrial inner membrane protein with a role in maintaining mitochondrial morphology and normal cardiolipin levels; proposed to be involved in N-acylethanolamine metabolism; related to mammalian N-acylPE-specific phospholipase D
YGR295C
COS6
chr7:1082729-1081584
Protein of unknown function; member of the DUP380 subfamily of conserved, often subtelomerically-encoded proteins

#True: 5
Fea.Sc	6.7584	-1.5340	0.0000	0.0472	9.0000	-1.5256	-1.2187	
TN:	-3.0590	0.0723	2.3417	1.5432	-1.4599	-2.2334	-0.1616	-2.3026	-0.6574
TN:	-3.2871	2.0855	2.3698	1.1637	-1.3463	-2.2963	-0.0119	-2.3026	-0.4531
TN:	-3.2877	0.1668	2.3465	1.6327	-1.2696	-2.2256	-0.2107	-2.3026	-0.6438
TN:	-2.8933	0.1726	2.2547	1.5684	-1.3906	-2.7058	-0.2689	-2.3026	-0.6957
TN:	-3.0606	0.0250	2.3829	1.4264	-1.4951	-2.6691	-0.3062	-2.3026	-0.7499

118:
YDR023W
SES1
chr4:489508-490896
Cytosolic seryl-tRNA synthetase; class II aminoacyl-tRNA synthetase that aminoacylates tRNA(Ser), displays tRNA-dependent amino acid recognition which enhances discrimination of the serine substrate, interacts with peroxin Pex21p
YGR239C
PEX21
chr7:970053-969187
Peroxin required for peroxisomal matrix protein targeting; acts on proteins containing the PTS2 targeting sequence; interacts with Pex7p; partially redundant with Pex18p; relative distribution to cytoplasmic foci increases upon DNA replication stress; PEX21 has a paralog, PEX18, that arose from the whole genome duplication

#True: 5
Fea.Sc	40.0000	-26.0428	1.0000	0.0377	9.0000	-1.0547	-1.0405	
TN:	1.4479	-0.8846	2.1379	0.7148	-1.4599	-1.0024	0.2565	-2.3026	-0.1365
TN:	1.5897	-0.6694	1.8151	1.1637	-1.3463	-0.7392	0.2310	-2.3026	-0.0323
TN:	1.6291	-0.6212	1.9511	0.8424	-1.2696	-0.6271	0.2282	-2.3026	-0.0212
TN:	1.4279	-0.7216	1.8922	0.7038	-1.3906	-0.9389	0.3846	-2.3026	-0.1181
TN:	1.6070	-0.4824	1.8367	0.6993	-1.4951	-0.7502	0.1746	-2.3026	-0.0891

119:
YML085C
TUB1
chr13:99400-97941
Alpha-tubulin; associates with beta-tubulin (Tub2p) to form tubulin dimer, which polymerizes to form microtubules; relative distribution to nuclear foci increases upon DNA replication stress; TUB1 has a paralog, TUB3, that arose from the whole genome duplication
YOR284W
HUA2
chr15:848478-849209
Cytoplasmic protein of unknown function; computational analysis of large-scale protein-protein interaction data suggests a possible role in actin patch assembly

#True: 5
Fea.Sc	6.7570	-33.2430	9.0000	0.0099	9.0000	-2.9987	-2.9983	
TN:	-3.0590	-0.8846	-1.9609	-2.1310	-1.4599	-1.7340	-2.6000	-2.3026	-2.0165
TN:	-3.2871	-0.6694	-1.8370	-2.3677	-1.3463	-1.7710	-1.9147	-2.3026	-1.9370
TN:	-3.2877	-0.6212	-1.8478	-2.0733	-1.2696	-1.8317	-1.8573	-2.3026	-1.8864
TN:	-2.8933	-0.7216	-1.9059	-2.1439	-1.3906	-1.8317	-1.9981	-2.3026	-1.8985
TN:	-3.0606	-0.4824	-2.1173	-2.1323	-1.4951	-1.8143	-1.9609	-2.3026	-1.9207

120:
YJR016C
ILV3
chr10:466208-464451
Dihydroxyacid dehydratase; catalyzes third step in the common pathway leading to biosynthesis of branched-chain amino acids
YBR218C
PYC2
chr2:662249-658707
Pyruvate carboxylase isoform; cytoplasmic enzyme that converts pyruvate to oxaloacetate; differentially regulated than isoform Pyc1p; mutations in the human homolog are associated with lactic acidosis; PYC2 has a paralog, PYC1, that arose from the whole genome duplication

#True: 5
Fea.Sc	6.8328	-13.1672	9.0000	0.0077	9.0000	-1.5171	-1.7313	
TN:	-3.0590	0.0723	-1.9609	-2.1310	-1.4599	-2.2334	-1.5085	-2.3026	-1.8229
TN:	-3.2871	-0.7566	-1.8370	-2.3677	-1.3463	-2.2963	-1.4060	-2.3026	-1.9500
TN:	-3.2877	0.1668	-1.8478	-2.0733	-1.2696	-2.2256	-1.4231	-2.3026	-1.7829
TN:	-2.8933	0.1726	-1.9059	-2.1439	-1.3906	-2.7058	-2.0198	-2.3026	-1.8987
TN:	-3.0606	0.0250	-2.1173	-2.1323	-1.4951	-2.6691	-1.4017	-2.3026	-1.8942

121:
YJL176C
SWI3
chr10:94530-92053
Subunit of the SWI/SNF chromatin remodeling complex; SWI/SNF regulates transcription by remodeling chromosomes; contains SANT domain that is required for SWI/SNF assembly; is essential for displacement of histone H2A-H2B dimers during ATP-dependent remodeling; required for transcription of many genes, including ADH1, ADH2, GAL1, HO, INO1 and SUC2; relocates to the cytosol under hypoxic conditions
YDR164C
SEC1
chr4:784215-782041
Sm-like protein involved in docking and fusion of exocytic vesicles; binds to assembled SNARE complexes at the membrane and stimulates membrane fusion; localization to sites of secretion (bud neck and bud tip) is dependent on SNARE function; interacts directly with essential exocyst subunit Sec6p

#True: 5
Fea.Sc	7.5705	-59.2867	9.0000	0.0029	9.0000	-1.4041	-0.8490	
TN:	-3.0590	-1.0748	-1.9609	-2.1310	-1.4599	-2.2334	0.2565	-2.3026	-1.7456
TN:	-3.2871	-1.3226	-1.8370	-2.3677	-1.3463	-2.2963	0.2310	-2.3026	-1.8161
TN:	-3.2877	-0.9963	-1.8478	-2.0733	-1.2696	-2.2256	0.2282	-2.3026	-1.7218
TN:	-2.8933	-1.0794	-1.9059	-2.1439	-1.3906	-2.7058	0.3846	-2.3026	-1.7546
TN:	-3.0606	-1.2433	-2.1173	-2.1323	-1.4951	-2.6691	0.1746	-2.3026	-1.8557

122:
YPL235W
RVB2
chr16:103232-104647
ATP-dependent DNA helicase, also known as reptin; member of the AAA+ and RuvB protein families, similar to Rvb1p; conserved component of multiple complexes including the INO80 complex, the Swr1 complex, and the R2TP complex (Rvb1-Rvb2-Tah1-Pih1); involved in multiple processes such as chromatin remodeling, box C/D snoRNP assembly, and RNA polymerase II assembly
YFR013W
IOC3
chr6:169922-172285
Subunit of the Isw1a complex; Isw1a has nucleosome-stimulated ATPase activity and represses transcription initiation by specific positioning of a promoter proximal dinucleosome; IOC3 has a paralog, ESC8, that arose from the whole genome duplication

#True: 5
Fea.Sc	7.7161	-74.0597	9.0000	0.0039	9.0000	-0.9691	-1.1914	
TN:	-3.0590	-1.9278	-1.9609	-2.1310	-1.4599	-1.0024	-0.1616	-2.3026	-1.7506
TN:	-3.2871	-2.1010	-1.8370	-2.3677	-1.3463	-0.7392	-0.0119	-2.3026	-1.7491
TN:	-3.2877	-2.2543	-1.8478	-2.0733	-1.2696	-0.6271	-0.2107	-2.3026	-1.7341
TN:	-2.8933	-1.8876	-1.9059	-2.1439	-1.3906	-0.9389	-0.2689	-2.3026	-1.7165
TN:	-3.0606	-1.9250	-2.1173	-2.1323	-1.4951	-0.7502	-0.3062	-2.3026	-1.7611

123:
YKL167C
MRP49
chr11:134134-133721
Mitochondrial ribosomal protein of the large subunit; not essential for mitochondrial translation
YJL063C
MRPL8
chr10:316475-315759
Mitochondrial ribosomal protein of the large subunit

#True: 5
Fea.Sc	8.8838	-14.8834	9.0000	0.0066	9.0000	-0.3219	0.0000	
TN:	-3.0590	0.0723	-1.9609	-2.1310	-1.4599	1.0280	0.7619	-2.3026	-1.1314
TN:	-3.2871	-0.7566	-1.8370	-2.3677	-1.3463	1.0936	0.5454	-2.3026	-1.2823
TN:	-3.2877	0.1668	-1.8478	-2.0733	-1.2696	1.0262	0.5491	-2.3026	-1.1299
TN:	-2.8933	0.1726	-1.9059	-2.1439	-1.3906	-0.3616	0.6691	-2.3026	-1.2695
TN:	-3.0606	0.0250	-2.1173	-2.1323	-1.4951	0.9929	0.5811	-2.3026	-1.1886
Included in:	mitochondrial ribosomal large subunit: [YNR022C, YNL252C, YHR147C, YNL177C, YBR268W, YPR100W, YKR006C, YNL284C, YDR405W, YMR286W, YKL138C, YJL063C, YML025C, YNL005C, YBR122C, YOR150W, YMR193W, YKL167C, YPL173W, YKR085C, YDR322W, YCR003W, YDR462W, YML009C, YDR116C, YEL050C, YLR439W, YPL183W-A, YMR225C, YDL202W, YGR220C, YKL170W, YMR024W, YDR115W, YJL096W, YNL185C, YDR237W, YGL068W, YGR076C, YBL038W, YLR312W-A, YCR071C, YBR282W, YCR046C]

124:
YBR221C
PDB1
chr2:666253-665153
E1 beta subunit of the pyruvate dehydrogenase (PDH) complex; PDH is an evolutionarily conserved multi-protein complex found in mitochondria
YGR178C
PBP1
chr7:853215-851047
Component of glucose deprivation induced stress granules; involved in P-body-dependent granule assembly; similar to human ataxin-2; interacts with Pab1p to regulate mRNA polyadenylation; interacts with Mkt1p to regulate HO translation; protein increases in abundance and relative distribution to the nucleus increases upon DNA replication stress

#True: 5
Fea.Sc	8.8279	-33.7539	9.0000	0.0082	9.0000	-1.6214	-2.9989	
TN:	-3.0590	-0.8846	-1.9609	-2.1310	-1.4599	-2.2334	-2.6000	-2.3026	-2.0789
TN:	-3.2871	-0.6694	-1.8370	-2.3677	-1.3463	-2.2963	-1.9147	-2.3026	-2.0026
TN:	-3.2877	-0.6212	-1.8478	-2.0733	-1.2696	-2.2256	-1.8573	-2.3026	-1.9356
TN:	-2.8933	-0.7216	-1.9059	-2.1439	-1.3906	-2.7058	-1.9981	-2.3026	-2.0077
TN:	-3.0606	-0.4824	-2.1173	-2.1323	-1.4951	-2.6691	-1.9609	-2.3026	-2.0275

125:
YOR070C
GYP1
chr15:457820-455907
Cis-golgi GTPase-activating protein (GAP) for the Rab family members Ypt1p (in vivo) and for Ypt1p, Sec4p, Ypt7p, and Ypt51p (in vitro); involved in vesicle docking and fusion
YML001W
YPT7
chr13:267174-267800
Rab family GTPase; GTP-binding protein of the rab family; required for homotypic fusion event in vacuole inheritance, for endosome-endosome fusion; interacts with the cargo selection/retromer complex for retrograde sorting; similar to mammalian Rab7

#True: 5
Fea.Sc	20.0000	-23.6001	9.0000	0.0170	9.0000	-0.9727	-1.8572	
TN:	0.5198	-0.8846	-1.9609	-2.1310	-1.4599	-1.0024	-1.5085	-2.3026	-1.3413
TN:	0.5724	-0.7566	-1.8370	-2.3677	-1.3463	-0.7392	-1.4060	-2.3026	-1.2729
TN:	0.6725	-0.6212	-1.8478	-2.0733	-1.2696	-0.6271	-1.4231	-2.3026	-1.1865
TN:	0.6665	-0.7216	-1.9059	-2.1439	-1.3906	-0.9389	-2.0198	-2.3026	-1.3446
TN:	0.6417	-0.4824	-2.1173	-2.1323	-1.4951	-0.7502	-1.4017	-2.3026	-1.2550

126:
YOL133W
HRT1
chr15:70325-70690
RING-H2 domain core subunit of multiple ubiquitin ligase complexes; subunit of Skp1-Cullin-F-box (SCF) that tethers the Cdc34p (E2) and Cdc53p (cullin) SCF subunits, and is required for degradation of Gic2p, Far1p, Sic1p and Cln2p; subunit of the Rtt101p-Mms1p-Mms22p ubiquitin ligase that stabilizes replication forks after DNA lesions; subunit of the Cul3p-Elc1p-Ela1p ubiquitin ligase involved in Rpb1p degradation as part of transcription-coupled repair
YDR328C
SKP1
chr4:1126018-1125434
Evolutionarily conserved kinetochore protein; part of multiple protein complexes, including the SCF ubiquitin ligase complex, the CBF3 complex that binds centromeric DNA, and the RAVE complex that regulates assembly of the V-ATPase; protein abundance increases in response to DNA replication stress

#True: 5
Fea.Sc	32.5044	-75.4998	9.0000	0.0159	9.0000	-0.0002	-0.9964	
TN:	1.4479	-1.9278	-1.9609	-2.1310	-1.4599	1.0280	0.2565	-2.3026	-0.8812
TN:	1.5897	-2.1010	-1.8370	-2.3677	-1.3463	1.0936	0.2310	-2.3026	-0.8800
TN:	1.6291	-2.2543	-1.8478	-2.0733	-1.2696	1.0262	0.2282	-2.3026	-0.8580
TN:	1.4279	-1.8876	-1.9059	-2.1439	-1.3906	1.5291	0.3846	-2.3026	-0.7861
TN:	1.6070	-1.9250	-2.1173	-2.1323	-1.4951	0.9929	0.1746	-2.3026	-0.8997
Included in:	nuclear ubiquitin ligase complex: [YOL133W, YDR328C, YJR090C, YDL132W]

127:
YCL054W
SPB1
chr3:31449-33974
AdoMet-dependent methyltransferase involved in rRNA processing and 60S ribosomal subunit maturation; methylates G2922 in the tRNA docking site of the large subunit rRNA and in the absence of snR52, U2921; suppressor of PAB1 mutants
YOR329C
SCD5
chr15:939349-936731
Protein required for normal actin organization and endocytosis; targeting subunit for protein phosphatase type 1; undergoes Crm1p-dependent nuclear-cytoplasmic shuttling; multicopy suppressor of clathrin deficiency

#True: 5
Fea.Sc	8.1546	-46.4667	9.0000	0.0039	9.0000	-1.2550	-1.1705	
TN:	-3.0590	-1.0748	-1.9609	-2.1310	-1.4599	-1.0024	-0.1616	-2.3026	-1.6440
TN:	-3.2871	-0.6694	-1.8370	-2.3677	-1.3463	-0.7392	-0.0119	-2.3026	-1.5701
TN:	-3.2877	-0.9963	-1.8478	-2.0733	-1.2696	-0.6271	-0.2107	-2.3026	-1.5769
TN:	-2.8933	-1.0794	-1.9059	-2.1439	-1.3906	-0.9389	-0.2689	-2.3026	-1.6154
TN:	-3.0606	-1.2433	-2.1173	-2.1323	-1.4951	-0.7502	-0.3062	-2.3026	-1.6759

128:
YHL035C
VMR1
chr8:32756-27978
Vacuolar membrane protein; involved in multiple drug resistance and metal sensitivity; ATP-binding cassette (ABC) family member involved in drug transport; potential Cdc28p substrate; induced under respiratory conditions; VMR1 has a paralog, YBT1, that arose from the whole genome duplication
YHR066W
SSF1
chr8:229335-230696
Constituent of 66S pre-ribosomal particles; required for ribosomal large subunit maturation; functionally redundant with Ssf2p; member of the Brix family; SSF1 has a paralog, SSF2, that arose from the whole genome duplication

#True: 5
Fea.Sc	8.1546	-9.9023	9.0000	0.0056	9.0000	-1.7234	-1.1912	
TN:	-3.0590	0.0723	-1.9609	-2.1310	-1.4599	-2.2238	-0.1616	-2.3026	-1.6533
TN:	-3.2871	-0.7566	-1.8370	-2.3677	-1.3463	-2.2004	-0.0119	-2.3026	-1.7637
TN:	-3.2877	0.1668	-1.8478	-2.0733	-1.2696	-2.2256	-0.2107	-2.3026	-1.6313
TN:	-2.8933	0.1726	-1.9059	-2.1439	-1.3906	-2.7058	-0.2689	-2.3026	-1.6798
TN:	-3.0606	0.0250	-2.1173	-2.1323	-1.4951	-2.9418	-0.3062	-2.3026	-1.7914

129:
YJL087C
TRL1
chr10:272485-270002
tRNA ligase; required for tRNA splicing and for both splicing and translation of HAC1 mRNA in the UPR; has phosphodiesterase, polynucleotide kinase, and ligase activities; localized at the inner nuclear envelope and partially to polysomes
YOL041C
NOP12
chr15:252646-251267
Nucleolar protein involved in pre-25S rRNA processing and biogenesis of large 60S ribosomal subunit; contains an RNA recognition motif (RRM); binds to Ebp2; similar to Nop13p and Nsr1p

#True: 5
Fea.Sc	7.0145	-31.9780	9.0000	0.0047	9.0000	-0.6172	-0.9852	
TN:	-3.0590	-0.8846	-1.9609	-2.1310	-1.4599	-0.3692	0.2565	-2.3026	-1.4888
TN:	-3.2871	-0.6694	-1.8370	-2.3677	-1.3463	-0.6202	0.2310	-2.3026	-1.5249
TN:	-3.2877	-0.6212	-1.8478	-2.0733	-1.2696	-0.6672	0.2282	-2.3026	-1.4801
TN:	-2.8933	-0.7216	-1.9059	-2.1439	-1.3906	-0.4103	0.3846	-2.3026	-1.4229
TN:	-3.0606	-0.4824	-2.1173	-2.1323	-1.4951	-0.5382	0.1746	-2.3026	-1.4942

130:
YHR005C
GPA1
chr8:114917-113499
Subunit of the G protein involved in pheromone response; GTP-binding alpha subunit of the heterotrimeric G protein; negatively regulates the mating pathway by sequestering G(beta)gamma and by triggering an adaptive response; activates Vps34p at the endosome; protein abundance increases in response to DNA replication stress
YHL026C

chr8:54166-53219
Putative protein of unknown function; transcriptionally regulated by Upc2p via an upstream sterol response element; YHL026C is not an essential gene; in 2005 the start site was moved 141 nt upstream (see Locus History)

#True: 5
Fea.Sc	6.7983	-60.7010	9.0000	0.0177	9.0000	-2.9989	-2.9989	
TN:	-3.0590	-1.0748	-1.9609	-2.1310	-1.4599	-1.7340	-2.6000	-2.3026	-2.0403
TN:	-3.2871	-1.3226	-1.8370	-2.3677	-1.3463	-1.7710	-1.9147	-2.3026	-2.0186
TN:	-3.2877	-0.9963	-1.8478	-2.0733	-1.2696	-1.8317	-1.8573	-2.3026	-1.9333
TN:	-2.8933	-1.0794	-1.9059	-2.1439	-1.3906	-1.8317	-1.9981	-2.3026	-1.9432
TN:	-3.0606	-1.2433	-2.1173	-2.1323	-1.4951	-1.8143	-1.9609	-2.3026	-2.0158

131:
YIL019W
FAF1
chr9:315093-316133
Protein required for pre-rRNA processing and 40S ribosomal subunit assembly
YMR258C
ROY1
chr13:784281-782620
GTPase inhibitor with similarity to F-box proteins; inhibits Ypt52p GTPase activity by preventing Ypt52p from binding GTP; involved in regulating intracellular trafficking; physically interacts with Skp1p

#True: 5
Fea.Sc	13.8766	-19.1462	1.0000	0.0384	9.0000	-1.2381	-1.1272	
TN:	-3.0590	-0.8846	2.1379	0.7148	-1.4599	-1.0024	-0.1616	-2.3026	-0.7522
TN:	-3.2871	-0.7566	1.8151	1.1637	-1.3463	-0.7392	0.2310	-2.3026	-0.6528
TN:	-3.2877	-0.6212	1.9511	0.8424	-1.2696	-0.6271	-0.2107	-2.3026	-0.6907
TN:	-2.8933	-0.7216	1.8922	0.7038	-1.3906	-0.9389	-0.2689	-2.3026	-0.7400
TN:	-3.0606	-0.4824	1.8367	0.6993	-1.4951	-0.7502	-0.3062	-2.3026	-0.7326

132:
YNL301C
RPL18B
chr14:64562-63570
Ribosomal 60S subunit protein L18B; homologous to mammalian ribosomal protein L18, no bacterial homolog; RPL18B has a paralog, RPL18A, that arose from the whole genome duplication
YGR104C
SRB5
chr7:698368-697445
Subunit of the RNA polymerase II mediator complex; associates with core polymerase subunits to form the RNA polymerase II holoenzyme; essential for transcriptional regulation; required for proper termination of transcription for some genes; involved in telomere maintenance

#True: 5
Fea.Sc	6.9313	-62.5690	9.0000	0.0023	9.0000	-1.5280	-1.8445	
TN:	-3.0590	-1.0748	-1.9609	-2.1310	-1.4599	-2.2334	-1.5085	-2.3026	-1.9663
TN:	-3.2871	-1.3226	-1.8370	-2.3677	-1.3463	-2.2963	-1.4060	-2.3026	-2.0207
TN:	-3.2877	-0.9963	-1.8478	-2.0733	-1.2696	-2.2256	-1.4231	-2.3026	-1.9283
TN:	-2.8933	-1.0794	-1.9059	-2.1439	-1.3906	-2.7058	-2.0198	-2.3026	-2.0551
TN:	-3.0606	-1.2433	-2.1173	-2.1323	-1.4951	-2.6691	-1.4017	-2.3026	-2.0527

133:
YPL205C

chr16:164266-163922
Hypothetical protein; deletion of locus affects telomere length
YGR132C
PHB1
chr7:756452-755589
Subunit of the prohibitin complex (Phb1p-Phb2p); prohibitin is a 1.2 MDa ring-shaped inner mitochondrial membrane chaperone that stabilizes newly synthesized proteins; determinant of replicative life span; involved in mitochondrial segregation; prohibitin deficiency induces a mitochondrial unfolded protein response (mtUPR)

#True: 5
Fea.Sc	6.7584	-47.2141	9.0000	0.0234	9.0000	-1.9985	0.0000	
TN:	-3.0590	-1.0748	-1.9609	0.7148	-1.4599	-2.2238	0.7619	-2.3026	-1.3255
TN:	-3.2871	-0.6694	-1.8370	0.5941	-1.3463	-2.2004	0.5454	-2.3026	-1.3129
TN:	-3.2877	-0.9963	-1.8478	0.8424	-1.2696	-2.2256	0.5491	-2.3026	-1.3173
TN:	-2.8933	-1.0794	-1.9059	0.7038	-1.3906	-2.1407	0.6691	-2.3026	-1.2924
TN:	-3.0606	-1.2433	-2.1173	0.6993	-1.4951	-2.9418	0.5811	-2.3026	-1.4850

134:
YDR264C
AKR1
chr4:998323-996029
Palmitoyl transferase involved in protein palmitoylation; acts as a negative regulator of pheromone response pathway; required for endocytosis of pheromone receptors; involved in cell shape control; contains ankyrin repeats; AKR1 has a paralog, AKR2, that arose from the whole genome duplication
YDL159W
STE7
chr4:172481-174028
Signal transducing MAP kinase kinase; involved in pheromone response where it phosphorylates Fus3p; involved in the pseudohyphal/invasive growth pathway where it phosphorylates of Kss1p; phosphorylated by Ste11p; degraded by ubiquitin pathway

#True: 5
Fea.Sc	20.0000	-49.0091	9.0000	0.0142	9.0000	-0.9318	-0.7290	
TN:	0.5198	-1.0748	-1.9609	-2.1310	-1.4599	-1.0024	0.2565	-2.3026	-1.1444
TN:	0.5724	-1.3226	-1.8370	-2.3677	-1.3463	-0.7392	0.2310	-2.3026	-1.1390
TN:	0.6725	-0.9963	-1.8478	-2.0733	-1.2696	-0.6271	0.2282	-2.3026	-1.0270
TN:	0.6665	-1.0794	-1.9059	-2.1439	-1.3906	-0.9389	0.3846	-2.3026	-1.0888
TN:	0.6417	-1.2433	-2.1173	-2.1323	-1.4951	-0.7502	0.1746	-2.3026	-1.1530

135:
YML073C
RPL6A
chr13:124172-123227
Ribosomal 60S subunit protein L6A; N-terminally acetylated; binds 5.8S rRNA; homologous to mammalian ribosomal protein L6, no bacterial homolog; RPL6A has a paralog, RPL6B, that arose from the whole genome duplication
YDR418W
RPL12B
chr4:1301616-1302113
Ribosomal 60S subunit protein L12B; rpl12a rpl12b double mutant exhibits slow growth and slow translation; homologous to mammalian ribosomal protein L12 and bacterial L11; RPL12B has a paralog, RPL12A, that arose from the whole genome duplication

#True: 5
Fea.Sc	7.1362	-19.5185	9.0000	0.0053	5.0000	0.0000	0.0000	
TN:	-3.0590	-0.8846	-1.9609	-2.1310	1.3200	1.0280	0.7619	-2.3026	-0.9035
TN:	-3.2871	-0.7566	-1.8370	-2.3677	1.8308	1.0936	0.5454	-2.3026	-0.8851
TN:	-3.2877	-0.6212	-1.8478	-2.0733	1.7432	1.0262	0.5491	-2.3026	-0.8518
TN:	-2.8933	-0.7216	-1.9059	-2.1439	1.8720	1.5291	0.6691	-2.3026	-0.7371
TN:	-3.0606	-0.4824	-2.1173	-2.1323	1.7587	0.9929	0.5811	-2.3026	-0.8453
Included in:	cytoplasmic ribosomal large subunit: [YBR084C-A, YPL220W, YDL081C, YPL079W, YNL162W, YGL103W, YOR234C, YKL006W, YNL067W, YGL147C, YLR325C, YDR500C, YMR242C, YLR029C, YLR344W, YIL148W, YJL189W, YPL249C-A, YLR340W, YPL131W, YPR102C, YOL039W, YBL087C, YGR085C, YER056C-A, YDL136W, YJR094W-A, YLR406C, YHL033C, YDR382W, YBR031W, YNL069C, YBL092W, YLR185W, YFR031C-A, YKL180W, YIL018W, YIL133C, YDL075W, YBR191W, YKR094C, YGL076C, YGL031C, YHR141C, YOL120C, YOR312C, YHR010W, YLL045C, YDL184C, YER117W, YOR063W, YNL301C, YBL027W, YML073C, YDL130W, YDR012W, YEL054C, YMR142C, YDL082W, YGL030W, YJL177W, YHL001W, YMR121C, YGR034W, YLR075W, YOL127W, YPL143W, YDR418W, YPL198W, YPR043W, YDR471W, YGR148C, YDL191W, YIL052C, YDL133C-A, YMR194W, YGL135W, YLR061W, YLR448W, YFL034C-A, YFR032C-A]

136:
YAR073W
IMD1
chr1:227742-228953
Nonfunctional protein with homology to IMP dehydrogenase; blocked reading frame, located close to the telomere; not expressed at detectable levels; YAR073W and YAR075W comprise a continuous reading frame in most strains of S. cerevisiae; YAR073W/YAR075W together have a paralog, IMD2, that arose from a segmental duplication
YDR452W
PPN1
chr4:1362878-1364902
Vacuolar endopolyphosphatase with a role in phosphate metabolism; functions as a homodimer; relocalizes from vacuole to cytoplasm upon DNA replication stress

#True: 5
Fea.Sc	11.9751	-4.4035	5.0000	0.0332	9.0000	-0.3929	-0.5613	
TN:	-3.0590	0.0723	0.6269	0.7148	-1.4599	1.0280	-0.0225	-2.3026	-0.5502
TN:	-3.2871	-0.7566	1.0424	0.5941	-1.3463	1.0936	0.3492	-2.3026	-0.5767
TN:	-3.2877	0.1668	1.0348	0.8424	-1.2696	1.0262	0.5240	-2.3026	-0.4082
TN:	-2.8933	0.1726	0.4370	0.7038	-1.3906	-0.3616	0.4219	-2.3026	-0.6516
TN:	-3.0606	0.0250	0.6193	0.6993	-1.4951	0.9929	0.4522	-2.3026	-0.5087

137:
YJR045C
SSC1
chr10:521602-519638
Hsp70 family ATPase; constituent of the import motor component of the Translocase of the Inner Mitochondrial membrane (TIM23 complex); involved in protein translocation and folding; subunit of SceI endonuclease; SSC1 has a paralog, ECM10, that arose from the whole genome duplication
YJL143W
TIM17
chr10:147101-147577
Essential subunit of the Translocase of the Inner Mitochondrial membrane (TIM23 complex); with Tim23p, contributes to the architecture and function of the import channel; may link the import motor to the core TIM23 complex

#True: 5
Fea.Sc	40.0000	-8.9365	9.0000	0.0334	9.0000	0.0000	-1.8826	
TN:	1.4479	0.0723	-1.9609	0.7148	-1.4599	1.0280	-1.5085	-2.3026	-0.4961
TN:	1.5897	-0.7566	-1.8370	0.5941	-1.3463	1.0936	-1.4060	-2.3026	-0.5464
TN:	1.6291	0.1668	-1.8478	0.8424	-1.2696	1.0262	-1.4231	-2.3026	-0.3973
TN:	1.4279	0.1726	-1.9059	0.7038	-1.3906	1.5291	-2.0198	-2.3026	-0.4732
TN:	1.6070	0.0250	-2.1173	0.6993	-1.4951	0.9929	-1.4017	-2.3026	-0.4991

138:
YOR150W
MRPL23
chr15:611999-612490
Mitochondrial ribosomal protein of the large subunit
YPL183W-A
RTC6
chr16:199095-199376
Protein involved in translation; mutants have defects in biogenesis of nuclear ribosomes; sequence similar to prokaryotic ribosomal protein L36, may be a mitochondrial ribosomal protein; protein abundance increases in response to DNA replication stress

#True: 5
Fea.Sc	9.4183	-8.2760	9.0000	0.0070	9.0000	-2.0273	0.0000	
TN:	-3.0590	0.0723	-1.9609	-2.1310	-1.4599	-2.2238	0.7619	-2.3026	-1.5379
TN:	-3.2871	-0.7566	-1.8370	-2.3677	-1.3463	-2.2004	0.5454	-2.3026	-1.6940
TN:	-3.2877	0.1668	-1.8478	-2.0733	-1.2696	-2.2256	0.5491	-2.3026	-1.5363
TN:	-2.8933	0.1726	-1.9059	-2.1439	-1.3906	-2.1407	0.6691	-2.3026	-1.4919
TN:	-3.0606	0.0250	-2.1173	-2.1323	-1.4951	-2.9418	0.5811	-2.3026	-1.6804
Included in:	mitochondrial ribosomal large subunit: [YNR022C, YNL252C, YHR147C, YNL177C, YBR268W, YPR100W, YKR006C, YNL284C, YDR405W, YMR286W, YKL138C, YJL063C, YML025C, YNL005C, YBR122C, YOR150W, YMR193W, YKL167C, YPL173W, YKR085C, YDR322W, YCR003W, YDR462W, YML009C, YDR116C, YEL050C, YLR439W, YPL183W-A, YMR225C, YDL202W, YGR220C, YKL170W, YMR024W, YDR115W, YJL096W, YNL185C, YDR237W, YGL068W, YGR076C, YBL038W, YLR312W-A, YCR071C, YBR282W, YCR046C]

139:
YDR314C
RAD34
chr4:1092511-1090433
Protein involved in nucleotide excision repair (NER); homologous to RAD4
YML011C
RAD33
chr13:247428-246895
Protein involved in nucleotide excision repair; green fluorescent protein (GFP)-fusion protein localizes to the nucleus

#True: 5
Fea.Sc	14.8274	3.9534	1.0000	0.0522	1.0000	0.0000	-1.0000	
TN:	-3.0590	0.0723	2.1379	1.5432	2.4775	1.0280	0.2565	-2.3026	0.2692
TN:	-3.2871	2.0855	1.8151	1.5081	2.4775	1.0936	0.2310	-2.3026	0.4526
TN:	-3.2877	0.1668	1.9511	1.6327	2.2287	1.0262	0.2282	-2.3026	0.2054
TN:	-2.8933	0.1726	1.8922	1.5684	2.4699	1.5291	0.3846	-2.3026	0.3526
TN:	-3.0606	0.0250	1.8367	1.4264	2.1546	0.9929	0.1746	-2.3026	0.1559

140:
YDR165W
TRM82
chr4:784871-786205
Catalytic subunit of a tRNA methyltransferase complex; Trm8p and Trm82p comprise an enzyme that catalyzes a methyl-transfer from S-adenosyl-l-methionine to the N(7) atom of guanine at position 46 in tRNA; Trm8 lacks catalytic activity if not bound to Trm82p; relocalizes to the cytosol in response to hypoxia
YCL018W
LEU2
chr3:91324-92418
Beta-isopropylmalate dehydrogenase (IMDH); catalyzes the third step in the leucine biosynthesis pathway; can additionally catalyze the conversion of &#946;-ethylmalate into &#945;-ketovalerate

#True: 5
Fea.Sc	8.1564	-52.8865	2.0000	0.0424	4.0000	-1.4452	-1.7313	
TN:	-3.0590	-1.0748	1.4586	1.5432	1.4479	-2.2334	-1.5085	-2.3026	-0.7161
TN:	-3.2871	-1.3226	1.2808	1.1637	1.1377	-2.2963	-1.4060	-2.3026	-0.8791
TN:	-3.2877	-0.9963	1.5356	1.6327	0.8424	-2.2256	-1.4231	-2.3026	-0.7781
TN:	-2.8933	-1.0794	1.3814	1.5684	1.1991	-2.7058	-2.0198	-2.3026	-0.8565
TN:	-3.0606	-1.2433	1.4710	1.4264	1.1991	-2.6691	-1.4017	-2.3026	-0.8226

141:
YGR156W
PTI1
chr7:800546-801823
Essential component of CPF (cleavage and polyadenylation factor); involved in 3' end formation of snoRNA and mRNA; interacts directly with Pta1p; relocalizes to the cytosol in response to hypoxia; similar to mammalian Cleavage-Stimulation Factor CstF-64
YML030W
RCF1
chr13:216435-216914
Cytochrome c oxidase subunit; required for assembly of the Complex III-Complex IV supercomplex, and for assembly of Cox13p and Rcf2p into cytochrome c oxidase; similar to Rcf2p, and either Rcf1p or Rcf2p is required for late-stage assembly of the Cox12p and Cox13p subunits and for cytochrome c oxidase activity; required for growth under hypoxic conditions; member of the hypoxia induced gene family; C. elegans and human orthologs are functional in yeast

#True: 5
Fea.Sc	7.1385	-62.1828	9.0000	0.0125	9.0000	-1.6920	-1.0000	
TN:	-3.0590	-1.0748	-1.9609	-2.1310	-1.4599	-2.2334	0.2565	-2.3026	-1.7456
TN:	-3.2871	-1.3226	-1.8370	-2.3677	-1.3463	-2.2963	0.2310	-2.3026	-1.8161
TN:	-3.2877	-0.9963	-1.8478	-2.0733	-1.2696	-2.2256	0.2282	-2.3026	-1.7218
TN:	-2.8933	-1.0794	-1.9059	-2.1439	-1.3906	-2.7058	0.3846	-2.3026	-1.7546
TN:	-3.0606	-1.2433	-2.1173	-2.1323	-1.4951	-2.6691	0.1746	-2.3026	-1.8557

142:
YDR299W
BFR2
chr4:1059627-1061231
Essential protein that is a component of 90S preribosomes; may be involved in rRNA processing; multicopy suppressor of sensitivity to Brefeldin A; expression is induced during lag phase and also by cold shock
YLR386W
VAC14
chr12:893628-896270
Enzyme regulator; involved in synthesis of phosphatidylinositol 3,5-bisphosphate, in control of trafficking of some proteins to the vacuole lumen via the MVB, and in maintenance of vacuole size and acidity; binds negative (Fig4p) and positive (Fab1p) regulators of PtdIns(3,5)P(2) to control endolysosome function

#True: 5
Fea.Sc	8.7871	-50.7775	9.0000	0.0053	9.0000	-0.7902	-1.9996	
TN:	-3.0590	-1.0748	-1.9609	-2.1310	-1.4599	-0.3692	-1.5085	-2.3026	-1.7332
TN:	-3.2871	-1.3226	-1.8370	-2.3677	-1.3463	-0.6202	-1.4060	-2.3026	-1.8112
TN:	-3.2877	-0.9963	-1.8478	-2.0733	-1.2696	-0.6672	-1.4231	-2.3026	-1.7335
TN:	-2.8933	-1.0794	-1.9059	-2.1439	-1.3906	-0.4103	-2.0198	-2.3026	-1.7682
TN:	-3.0606	-1.2433	-2.1173	-2.1323	-1.4951	-0.5382	-1.4017	-2.3026	-1.7864

143:
YLR418C
CDC73
chr12:958095-956914
Component of the Paf1p complex; binds to and modulates the activity of RNA polymerases I and II; required for expression of certain genes, modification of some histones, and telomere maintenance; involved in transcription elongation as demonstrated by the G-less-based run-on (GLRO) assay; protein abundance increases in response to DNA replication stress
YBR018C
GAL7
chr2:275527-274427
Galactose-1-phosphate uridyl transferase; synthesizes glucose-1-phosphate and UDP-galactose from UDP-D-glucose and alpha-D-galactose-1-phosphate in the second step of galactose catabolism

#True: 5
Fea.Sc	7.2853	-52.4814	9.0000	0.0097	9.0000	-1.6432	-1.8903	
TN:	-3.0590	-1.0748	-1.9609	-2.1310	-1.4599	-2.2334	-1.5085	-2.3026	-1.9663
TN:	-3.2871	-1.3226	-1.8370	-2.3677	-1.3463	-2.2963	-1.4060	-2.3026	-2.0207
TN:	-3.2877	-0.9963	-1.8478	-2.0733	-1.2696	-2.2256	-1.4231	-2.3026	-1.9283
TN:	-2.8933	-1.0794	-1.9059	-2.1439	-1.3906	-2.7058	-2.0198	-2.3026	-2.0551
TN:	-3.0606	-1.2433	-2.1173	-2.1323	-1.4951	-2.6691	-1.4017	-2.3026	-2.0527

144:
YKL060C
FBA1
chr11:327487-326408
Fructose 1,6-bisphosphate aldolase, required for glycolysis and gluconeogenesis; catalyzes conversion of fructose 1,6 bisphosphate to glyceraldehyde-3-P and dihydroxyacetone-P; locates to mitochondrial outer surface upon oxidative stress
YGL023C
PIB2
chr7:452104-450197
Protein of unknown function; contains FYVE domain; similar to Fab1 and Vps27

#True: 5
Fea.Sc	7.2165	-4.1097	9.0000	0.0051	9.0000	-2.9986	-2.3307	
TN:	-3.0590	0.0723	-1.9609	-2.1310	-1.4599	-1.7340	-0.4204	-2.3026	-1.6244
TN:	-3.2871	-0.7566	-1.8370	-2.3677	-1.3463	-1.7710	-0.3477	-2.3026	-1.7520
TN:	-3.2877	0.1668	-1.8478	-2.0733	-1.2696	-1.8317	-0.8158	-2.3026	-1.6577
TN:	-2.8933	0.1726	-1.9059	-2.1439	-1.3906	-1.8317	-0.8158	-2.3026	-1.6389
TN:	-3.0606	0.0250	-2.1173	-2.1323	-1.4951	-1.8143	-0.7331	-2.3026	-1.7038

145:
YOL094C
RFC4
chr15:142555-141584
Subunit of heteropentameric Replication factor C (RF-C); which is a DNA binding protein and ATPase that acts as a clamp loader of the proliferating cell nuclear antigen (PCNA) processivity factor for DNA polymerases delta and epsilon; relocalizes to the cytosol in response to hypoxia
YBR088C
POL30
chr2:425766-424990
Proliferating cell nuclear antigen (PCNA); functions as the sliding clamp for DNA polymerase delta; may function as a docking site for other proteins required for mitotic and meiotic chromosomal DNA replication and for DNA repair

#True: 5
Fea.Sc	20.0000	-64.7808	9.0000	0.0090	9.0000	-0.0001	-1.8954	
TN:	0.5198	-1.9278	-1.9609	-2.1310	-1.4599	1.0280	-1.5085	-2.3026	-1.2179
TN:	0.5724	-1.3226	-1.8370	-2.3677	-1.3463	1.0936	-1.4060	-2.3026	-1.1145
TN:	0.6725	-2.2543	-1.8478	-2.0733	-1.2696	1.0262	-1.4231	-2.3026	-1.1840
TN:	0.6665	-1.8876	-1.9059	-2.1439	-1.3906	1.5291	-2.0198	-2.3026	-1.1818
TN:	0.6417	-1.9250	-2.1173	-2.1323	-1.4951	0.9929	-1.4017	-2.3026	-1.2174

146:
YPR040W
TIP41
chr16:647305-648375
Protein that interacts with Tap42p, which regulates PP2A; component of the TOR (target of rapamycin) signaling pathway; protein abundance increases in response to DNA replication stress
YPL002C
SNF8
chr16:554328-553627
Component of the ESCRT-II complex; ESCRT-II is involved in ubiquitin-dependent sorting of proteins into the endosome; appears to be functionally related to SNF7; involved in glucose derepression

#True: 5
Fea.Sc	6.7584	-112.1518	9.0000	0.0058	9.0000	-1.1449	0.0000	
TN:	-3.0590	-1.6349	-1.9609	-2.1310	-1.4599	-1.0024	0.7619	-2.3026	-1.5986
TN:	-3.2871	-1.5703	-1.8370	-2.3677	-1.3463	-0.7392	0.5454	-2.3026	-1.6131
TN:	-3.2877	-1.7966	-1.8478	-2.0733	-1.2696	-0.6271	0.5491	-2.3026	-1.5820
TN:	-2.8933	-1.6833	-1.9059	-2.1439	-1.3906	-0.9389	0.6691	-2.3026	-1.5737
TN:	-3.0606	-1.7603	-2.1173	-2.1323	-1.4951	-0.7502	0.5811	-2.3026	-1.6296

147:
YKR055W
RHO4
chr11:548216-549091
Non-essential small GTPase; member of the Rho/Rac subfamily of Ras-like proteins; likely to be involved in the establishment of cell polarity; has long N-terminal extension that plays an important role in Rho4p function and is shared with Rho4 homologs in other yeasts and filamentous fungi
YBR218C
PYC2
chr2:662249-658707
Pyruvate carboxylase isoform; cytoplasmic enzyme that converts pyruvate to oxaloacetate; differentially regulated than isoform Pyc1p; mutations in the human homolog are associated with lactic acidosis; PYC2 has a paralog, PYC1, that arose from the whole genome duplication

#True: 5
Fea.Sc	7.0908	-32.0946	9.0000	0.0073	9.0000	-1.7426	-1.6467	
TN:	-3.0590	-0.8846	-1.9609	-2.1310	-1.4599	-2.2238	-1.5085	-2.3026	-1.9413
TN:	-3.2871	-0.6694	-1.8370	-2.3677	-1.3463	-2.2004	-1.4060	-2.3026	-1.9271
TN:	-3.2877	-0.6212	-1.8478	-2.0733	-1.2696	-2.2256	-1.4231	-2.3026	-1.8814
TN:	-2.8933	-0.7216	-1.9059	-2.1439	-1.3906	-2.1407	-2.0198	-2.3026	-1.9398
TN:	-3.0606	-0.4824	-2.1173	-2.1323	-1.4951	-2.9418	-1.4017	-2.3026	-1.9917

148:
YGL173C
XRN1
chr7:180113-175527
Evolutionarily-conserved 5'-3' exonuclease; component of cytoplasmic processing (P) bodies involved in mRNA decay; plays a role in microtubule-mediated processes, filamentous growth, ribosomal RNA maturation, and telomere maintenance; activated by the scavenger decapping enzyme Dcs1p
YGL213C
SKI8
chr7:91247-90054
Ski complex component and WD-repeat protein; mediates 3'-5' RNA degradation by the cytoplasmic exosome; also required for meiotic double-strand break recombination; null mutants have superkiller phenotype

#True: 5
Fea.Sc	26.8149	-61.2043	9.0000	0.0135	9.0000	-0.6732	-2.4477	
TN:	0.5198	-1.0748	-1.9609	-2.1310	-1.4599	-0.3692	-0.4204	-2.3026	-1.1499
TN:	0.5724	-1.3226	-1.8370	-2.3677	-1.3463	-0.6202	-0.3477	-2.3026	-1.1965
TN:	0.6725	-0.9963	-1.8478	-2.0733	-1.2696	-0.6672	-0.8158	-2.3026	-1.1625
TN:	0.6665	-1.0794	-1.9059	-2.1439	-1.3906	-0.4103	-0.8158	-2.3026	-1.1727
TN:	0.6417	-1.2433	-2.1173	-2.1323	-1.4951	-0.5382	-0.7331	-2.3026	-1.2400

149:
YNL262W
POL2
chr14:148212-154880
Catalytic subunit of DNA polymerase (II) epsilon; a chromosomal DNA replication polymerase that exhibits processivity and proofreading exonuclease activity; also involved in DNA synthesis during DNA repair; interacts extensively with Mrc1p
YMR261C
TPS3
chr13:793369-790205
Regulatory subunit of trehalose-6-phosphate synthase/phosphatase; involved in synthesis of storage carbohydrate trehalose; expression is induced by stress conditions and repressed by the Ras-cAMP pathway; TPS3 has a paralog, TSL1, that arose from the whole genome duplication

#True: 5
Fea.Sc	6.9263	-93.2110	9.0000	0.0047	9.0000	-1.2408	-1.1728	
TN:	-3.0590	-1.6349	-1.9609	-2.1310	-1.4599	-1.0024	-0.1616	-2.3026	-1.7140
TN:	-3.2871	-1.5703	-1.8370	-2.3677	-1.3463	-0.7392	-0.0119	-2.3026	-1.6828
TN:	-3.2877	-1.7966	-1.8478	-2.0733	-1.2696	-0.6271	-0.2107	-2.3026	-1.6769
TN:	-2.8933	-1.6833	-1.9059	-2.1439	-1.3906	-0.9389	-0.2689	-2.3026	-1.6909
TN:	-3.0606	-1.7603	-2.1173	-2.1323	-1.4951	-0.7502	-0.3062	-2.3026	-1.7406

150:
YDR335W
MSN5
chr4:1141168-1144842
Karyopherin; involved in nuclear import and export of proteins, including import of replication protein A and export of Far1p and transcription factors Swi6p, Msn2p, and Pho4p; required for re-export of mature tRNAs after their retrograde import from the cytoplasm; exportin-5 homolog
YDL112W
TRM3
chr4:258915-263225
2'-O-ribose methyltransferase; catalyzes the ribose methylation of the guanosine nucleotide at position 18 of tRNAs

#True: 5
Fea.Sc	7.6730	-32.3270	9.0000	0.0038	9.0000	-1.7067	-1.8917	
TN:	-3.0590	-0.8846	-1.9609	-2.1310	-1.4599	-2.2334	-1.5085	-2.3026	-1.9425
TN:	-3.2871	-0.6694	-1.8370	-2.3677	-1.3463	-2.2963	-1.4060	-2.3026	-1.9391
TN:	-3.2877	-0.6212	-1.8478	-2.0733	-1.2696	-2.2256	-1.4231	-2.3026	-1.8814
TN:	-2.8933	-0.7216	-1.9059	-2.1439	-1.3906	-2.7058	-2.0198	-2.3026	-2.0104
TN:	-3.0606	-0.4824	-2.1173	-2.1323	-1.4951	-2.6691	-1.4017	-2.3026	-1.9576

151:
YKL011C
CCE1
chr11:421216-420155
Mitochondrial cruciform cutting endonuclease; cleaves Holliday junctions formed during recombination of mitochondrial DNA; CCE1 has a paralog, MRS1, that arose from the whole genome duplication
YER065C
ICL1
chr5:286914-285241
Isocitrate lyase; catalyzes the formation of succinate and glyoxylate from isocitrate, a key reaction of the glyoxylate cycle; expression of ICL1 is induced by growth on ethanol and repressed by growth on glucose

#True: 5
Fea.Sc	7.5249	-6.3517	9.0000	0.0092	9.0000	-0.7752	-1.0280	
TN:	-3.0590	0.0723	-1.9609	-2.1310	-1.4599	-0.3692	0.2565	-2.3026	-1.3692
TN:	-3.2871	-0.7566	-1.8370	-2.3677	-1.3463	-0.6202	0.2310	-2.3026	-1.5358
TN:	-3.2877	0.1668	-1.8478	-2.0733	-1.2696	-0.6672	0.2282	-2.3026	-1.3817
TN:	-2.8933	0.1726	-1.9059	-2.1439	-1.3906	-0.4103	0.3846	-2.3026	-1.3112
TN:	-3.0606	0.0250	-2.1173	-2.1323	-1.4951	-0.5382	0.1746	-2.3026	-1.4308

152:
YOR340C
RPA43
chr15:960182-959202
RNA polymerase I subunit A43
YPR010C
RPA135
chr16:581196-577585
RNA polymerase I second largest subunit A135

#True: 5
Fea.Sc	53.0747	-12.4580	9.0000	0.0211	9.0000	0.0000	0.0000	
TN:	2.3475	0.0723	-1.9609	-2.1310	-1.4599	1.0280	0.7619	-2.3026	-0.4556
TN:	2.2363	-0.7566	-1.8370	0.5941	-1.3463	1.0936	0.5454	-2.3026	-0.2216
TN:	2.1746	0.1668	-1.8478	-2.0733	-1.2696	1.0262	0.5491	-2.3026	-0.4471
TN:	2.6342	0.1726	-1.9059	-2.1439	-1.3906	1.5291	0.6691	-2.3026	-0.3422
TN:	2.2859	0.0250	-2.1173	-2.1323	-1.4951	0.9929	0.5811	-2.3026	-0.5203
Included in:	DNA-directed RNA polymerase I complex: [YJR063W, YOR340C, YHR143W-A, YNL113W, YOR341W, YPR110C, YOR224C, YNL248C, YOR210W, YBR154C, YPR187W, YPR010C, YDR156W, YJL148W]

153:
YKL099C
UTP11
chr11:256472-255720
Subunit of U3-containing Small Subunit (SSU) processome complex involved in production of 18S rRNA and assembly of small ribosomal subunit
YCR057C
PWP2
chr3:223228-220457
Conserved 90S pre-ribosomal component essential for proper endonucleolytic cleavage of the 35 S rRNA precursor at A0, A1, and A2 sites; contains eight WD-repeats; PWP2 deletion leads to defects in cell cycle and bud morphogenesis

#True: 5
Fea.Sc	18.0097	-27.4473	9.0000	0.0071	9.0000	0.0000	-2.0208	
TN:	-3.0590	-0.8846	-1.9609	-2.1310	-1.4599	1.0280	-1.5085	-2.3026	-1.5348
TN:	-3.2871	-0.6694	-1.8370	-2.3677	-1.3463	1.0936	-1.4060	-2.3026	-1.5153
TN:	-3.2877	-0.6212	-1.8478	-2.0733	-1.2696	1.0262	-1.4231	-2.3026	-1.4749
TN:	-2.8933	-0.7216	-1.9059	-2.1439	-1.3906	1.5291	-2.0198	-2.3026	-1.4811
TN:	-3.0606	-0.4824	-2.1173	-2.1323	-1.4951	0.9929	-1.4017	-2.3026	-1.4999

154:
YML055W
SPC2
chr13:164790-165326
Subunit of signal peptidase complex (Spc1p, Spc2p, Spc3p, Sec11p), which catalyzes cleavage of N-terminal signal sequences of proteins targeted to the secretory pathway; homologous to mammalian SPC25
YER087C-B
SBH1
chr5:332830-332582
Beta subunit of Sec61p ER translocation complex (Sec61p-Sss1p-Sbh1p); involved in protein translocation into the endoplasmic reticulum; interacts with the exocyst complex and also with Rtn1p; SBH1 has a paralog, SBH2, that arose from the whole genome duplication

#True: 5
Fea.Sc	20.0000	-9.6330	1.0000	0.0378	2.0000	-0.9208	-0.8387	
TN:	0.5198	0.0723	2.1379	0.7148	2.0738	-1.0024	0.2565	-2.3026	0.3088
TN:	0.5724	-0.7566	1.8151	1.1637	2.0738	-0.7392	0.2310	-2.3026	0.2572
TN:	0.6725	0.1668	1.9511	0.8424	1.6822	-0.6271	0.2282	-2.3026	0.3267
TN:	0.6665	0.1726	1.8922	0.7038	1.7824	-0.9389	0.3846	-2.3026	0.2951
TN:	0.6417	0.0250	1.8367	0.6993	1.7824	-0.7502	0.1746	-2.3026	0.2634

155:
YLR430W
SEN1
chr12:993434-1000129
Presumed helicase and subunit of the Nrd1 complex (Nrd1p-Nab3p-Sen1p); complex interacts with the exosome to mediate 3' end formation of some mRNAs, snRNAs, snoRNAs, and CUTs; has a separate role in coordinating DNA replication with transcription, by associating with moving replication forks and preventing errors that occur when forks encounter transcribed regions; homolog of Senataxin, which is implicated in Ataxia-Oculomotor Apraxia 2 and a dominant form of ALS
YHL011C
PRS3
chr8:81616-80654
5-phospho-ribosyl-1(alpha)-pyrophosphate synthetase; synthesizes PRPP, which is required for nucleotide, histidine, and tryptophan biosynthesis; one of five related enzymes, which are active as heteromultimeric complexes

#True: 5
Fea.Sc	20.0000	-38.5576	9.0000	0.0080	9.0000	-1.5155	-1.6842	
TN:	0.5198	-0.8846	-1.9609	-2.1310	-1.4599	-2.2334	-1.5085	-2.3026	-1.4951
TN:	0.5724	-0.6694	-1.8370	-2.3677	-1.3463	-2.2963	-1.4060	-2.3026	-1.4566
TN:	0.6725	-0.6212	-1.8478	-2.0733	-1.2696	-2.2256	-1.4231	-2.3026	-1.3863
TN:	0.6665	-0.7216	-1.9059	-2.1439	-1.3906	-2.7058	-2.0198	-2.3026	-1.5654
TN:	0.6417	-0.4824	-2.1173	-2.1323	-1.4951	-2.6691	-1.4017	-2.3026	-1.4948

156:
YOR230W
WTM1
chr15:770800-772113
Transcriptional modulator; involved in regulation of meiosis, silencing, and expression of RNR genes; required for nuclear localization of the ribonucleotide reductase small subunit Rnr2p and Rnr4p; contains WD repeats
YJL052W
TDH1
chr10:338271-339269
Glyceraldehyde-3-phosphate dehydrogenase, isozyme 1; involved in glycolysis and gluconeogenesis; tetramer that catalyzes the reaction of glyceraldehyde-3-phosphate to 1,3 bis-phosphoglycerate; detected in the cytoplasm and cell wall; protein abundance increases in response to DNA replication stress

#True: 5
Fea.Sc	6.7114	-51.2674	9.0000	0.0039	9.0000	-1.7325	-1.8841	
TN:	-3.0590	-1.0748	-1.9609	-2.1310	-1.4599	-2.2238	-1.5085	-2.3026	-1.9651
TN:	-3.2871	-1.3226	-1.8370	-2.3677	-1.3463	-2.2004	-1.4060	-2.3026	-2.0087
TN:	-3.2877	-0.9963	-1.8478	-2.0733	-1.2696	-2.2256	-1.4231	-2.3026	-1.9283
TN:	-2.8933	-1.0794	-1.9059	-2.1439	-1.3906	-2.1407	-2.0198	-2.3026	-1.9845
TN:	-3.0606	-1.2433	-2.1173	-2.1323	-1.4951	-2.9418	-1.4017	-2.3026	-2.0868

157:
YLR075W
RPL10
chr12:282927-283592
Ribosomal 60S subunit protein L10; responsible for joining the 40S and 60S subunits; regulates translation initiation; similar to members of the QM gene family; homologous to mammalian ribosomal protein L10 and bacterial L16; protein abundance increases in response to DNA replication stress; mutations in the human ortholog are associated with development of T-cell acute lymphoblastic leukemia and similar changes in the yeast gene result in ribosome biogenesis defects
YDR450W
RPS18A
chr4:1359923-1360798
Protein component of the small (40S) ribosomal subunit; homologous to mammalian ribosomal protein S18 and bacterial S13; RPS18A has a paralog, RPS18B, that arose from the whole genome duplication; protein increases in abundance and relocalizes from cytoplasm to nuclear foci upon DNA replication stress

#True: 5
Fea.Sc	9.4552	-40.6010	9.0000	0.0045	9.0000	-0.8097	0.0000	
TN:	-3.0590	-1.0748	-1.9609	-2.1310	-1.4599	-0.3692	0.7619	-2.3026	-1.4494
TN:	-3.2871	-0.6694	-1.8370	-2.3677	-1.3463	-0.6202	0.5454	-2.3026	-1.4856
TN:	-3.2877	-0.9963	-1.8478	-2.0733	-1.2696	-0.6672	0.5491	-2.3026	-1.4869
TN:	-2.8933	-1.0794	-1.9059	-2.1439	-1.3906	-0.4103	0.6691	-2.3026	-1.4321
TN:	-3.0606	-1.2433	-2.1173	-2.1323	-1.4951	-0.5382	0.5811	-2.3026	-1.5385

158:
YBR196C
PGI1
chr2:613900-612236
Glycolytic enzyme phosphoglucose isomerase; catalyzes the interconversion of glucose-6-phosphate and fructose-6-phosphate; required for cell cycle progression and completion of the gluconeogenic events of sporulation
YLR044C
PDC1
chr12:234081-232390
Major of three pyruvate decarboxylase isozymes; key enzyme in alcoholic fermentation; decarboxylates pyruvate to acetaldehyde; involved in amino acid catabolism; subject to glucose-, ethanol-, and autoregulation; activated by phosphorylation in response to glucose levels

#True: 5
Fea.Sc	8.8927	-11.1073	9.0000	0.0057	9.0000	-1.0049	-1.7198	
TN:	-3.0590	0.0723	-1.9609	-2.1310	-1.4599	-1.0024	-1.5085	-2.3026	-1.6690
TN:	-3.2871	-0.7566	-1.8370	-2.3677	-1.3463	-0.7392	-1.4060	-2.3026	-1.7553
TN:	-3.2877	0.1668	-1.8478	-2.0733	-1.2696	-0.6271	-1.4231	-2.3026	-1.5831
TN:	-2.8933	0.1726	-1.9059	-2.1439	-1.3906	-0.9389	-2.0198	-2.3026	-1.6778
TN:	-3.0606	0.0250	-2.1173	-2.1323	-1.4951	-0.7502	-1.4017	-2.3026	-1.6543

159:
YOR334W
MRS2
chr15:944596-946008
Mitochondrial inner membrane Mg(2+) channel; required for maintenance of intramitochondrial Mg(2+) concentrations at the correct level to support splicing of group II introns
YPL030W
TRM44
chr16:493543-495246
tRNA(Ser) Um(44) 2'-O-methyltransferase; involved in maintaining levels of the tRNA-Ser species tS(CGA) and tS(UGA); conserved among metazoans and fungi but there does not appear to be a homolog in plants; TRM44 is a non-essential gene

#True: 5
Fea.Sc	7.5030	-5.4608	9.0000	0.0286	6.0000	-0.7189	-0.8433	
TN:	-3.0590	0.0723	-1.9609	0.7148	1.1377	-0.3692	0.2565	-2.3026	-0.6888
TN:	-3.2871	-0.7566	-1.8370	0.5941	0.5781	-0.6202	0.2310	-2.3026	-0.9250
TN:	-3.2877	0.1668	-1.8478	0.8424	1.2842	-0.6672	0.2282	-2.3026	-0.6980
TN:	-2.8933	0.1726	-1.9059	0.7038	1.1789	-0.4103	0.3846	-2.3026	-0.6340
TN:	-3.0606	0.0250	-2.1173	0.6993	1.0760	-0.5382	0.1746	-2.3026	-0.7555

160:
YGL100W
SEH1
chr7:313234-314283
Component of two distinct complexes; subunit of the Nup84 nuclear pore sub-complex (NPC) and the Seh1-associated (SEA) complex; the the NUP84 subcomplex contributes to nucleocytoplasmic transport and NPC biogenesis; the SEA complex is a coatamer-related complex that associates dynamically with the vacuole; homologous to human SEH1
YDR073W
SNF11
chr4:592439-592948
Subunit of the SWI/SNF chromatin remodeling complex; involved in transcriptional regulation; interacts with a highly conserved 40-residue sequence of Snf2p; relocates to the cytosol under hypoxic conditions

#True: 5
Fea.Sc	7.2160	-64.0949	9.0000	0.0034	9.0000	-2.0255	0.0000	
TN:	-3.0590	-1.0748	-1.9609	-2.1310	-1.4599	-2.2238	0.7619	-2.3026	-1.6813
TN:	-3.2871	-1.3226	-1.8370	-2.3677	-1.3463	-2.2004	0.5454	-2.3026	-1.7648
TN:	-3.2877	-0.9963	-1.8478	-2.0733	-1.2696	-2.2256	0.5491	-2.3026	-1.6817
TN:	-2.8933	-1.0794	-1.9059	-2.1439	-1.3906	-2.1407	0.6691	-2.3026	-1.6484
TN:	-3.0606	-1.2433	-2.1173	-2.1323	-1.4951	-2.9418	0.5811	-2.3026	-1.8390

161:
YEL032W
MCM3
chr5:86937-89852
Protein involved in DNA replication; component of the Mcm2-7 hexameric complex that binds chromatin as a part of the pre-replicative complex
YOR153W
PDR5
chr15:619840-624375
Plasma membrane ATP-binding cassette (ABC) transporter; multidrug transporter actively regulated by Pdr1p; also involved in steroid transport, cation resistance, and cellular detoxification during exponential growth; PDR5 has a paralog, PDR15, that arose from the whole genome duplication

#True: 5
Fea.Sc	9.4183	-48.6338	9.0000	0.0054	9.0000	-1.4214	-1.2813	
TN:	-3.0590	-1.0748	-1.9609	-2.1310	-1.4599	-2.2334	-0.1616	-2.3026	-1.7979
TN:	-3.2871	-1.3226	-1.8370	-2.3677	-1.3463	-2.2963	-0.0119	-2.3026	-1.8464
TN:	-3.2877	-0.9963	-1.8478	-2.0733	-1.2696	-2.2256	-0.2107	-2.3026	-1.7767
TN:	-2.8933	-1.0794	-1.9059	-2.1439	-1.3906	-2.7058	-0.2689	-2.3026	-1.8363
TN:	-3.0606	-1.2433	-2.1173	-2.1323	-1.4951	-2.6691	-0.3062	-2.3026	-1.9158

162:
YBR087W
RFC5
chr2:423765-424829
Subunit of heteropentameric Replication factor C (RF-C); RF-C is a DNA binding protein and ATPase that acts as a clamp loader of the proliferating cell nuclear antigen (PCNA) processivity factor for DNA polymerases delta and epsilon
YJR068W
RFC2
chr10:567643-568704
Subunit of heteropentameric Replication factor (RF-C); RF-C is a DNA binding protein and ATPase that acts as a clamp loader of the proliferating cell nuclear antigen (PCNA) processivity factor for DNA polymerases delta and epsilon

#True: 0
Fea.Sc	79.4498	5.4248	2.0000	0.0435	8.0000	0.0000	0.0000	
FP:	3.2778	0.0723	1.4586	1.5432	0.4037	1.0280	0.7619	-2.3026	0.7804
FP:	2.7471	2.0855	1.2808	1.1637	0.8012	1.0936	0.5454	-2.3026	0.9269
FP:	2.8647	0.1668	1.5356	1.6327	0.9478	1.0262	0.5491	-2.3026	0.8025
FP:	2.9825	0.1726	1.3814	1.5684	0.6601	1.5291	0.6691	-2.3026	0.8326
FP:	2.7395	0.0250	1.4710	1.4264	0.9759	0.9929	0.5811	-2.3026	0.7387
Included in:	DNA replication factor C complex (Rcf1p): [YNL290W, YOL094C, YOR217W, YBR087W, YJR068W]
Included in:	DNA replication factor C complex (Elg1p): [YNL290W, YOL094C, YBR087W, YOR144C, YJR068W]
Included in:	DNA replication factor C complex (Ctf18p/Ctf8p/dcc1p): [YNL290W, YOL094C, YBR087W, YMR078C, YHR191C, YCL016C, YJR068W]
Included in:	DNA replication factor C complex (Rad24p): [YNL290W, YOL094C, YBR087W, YER173W, YJR068W]

163:
YJR053W
BFA1
chr10:534027-535751
Component of the GTPase-activating Bfa1p-Bub2p complex involved in multiple cell cycle checkpoint pathways that control exit from mitosis
YJL008C
CCT8
chr10:421663-419957
Subunit of the cytosolic chaperonin Cct ring complex; related to Tcp1p, required for the assembly of actin and tubulins in vivo

#True: 5
Fea.Sc	6.9358	-46.7452	9.0000	0.0041	9.0000	-1.8216	-1.8777	
TN:	-3.0590	-1.0748	-1.9609	-2.1310	-1.4599	-2.2238	-1.5085	-2.3026	-1.9651
TN:	-3.2871	-0.6694	-1.8370	-2.3677	-1.3463	-2.2004	-1.4060	-2.3026	-1.9271
TN:	-3.2877	-0.9963	-1.8478	-2.0733	-1.2696	-2.2256	-1.4231	-2.3026	-1.9283
TN:	-2.8933	-1.0794	-1.9059	-2.1439	-1.3906	-2.1407	-2.0198	-2.3026	-1.9845
TN:	-3.0606	-1.2433	-2.1173	-2.1323	-1.4951	-2.9418	-1.4017	-2.3026	-2.0868

164:
YML016C
PPZ1
chr13:241536-239458
Serine/threonine protein phosphatase Z, isoform of Ppz2p; involved in regulation of potassium transport, which affects osmotic stability, cell cycle progression, and halotolerance; PPZ1 has a paralog, PPZ2, that arose from the whole genome duplication
YKL088W
CAB3
chr11:275283-276998
Subunit of PPCDC and CoA-SPC complexes involved in CoA biosynthesis; subunits of the phosphopantothenoylcysteine decarboxylase (PPCDC) complex are: Cab3p, Sis2p, Vhs3p, while the subunits of the CoA-synthesizing protein complex (CoA-SPC) are: Cab2p, Cab3p, Cab4p, and Cab5p as well as Sis2p and Vhs3p; null mutant lethality is complemented by E. coli coaBC

#True: 5
Fea.Sc	24.2471	-26.6269	9.0000	0.0212	9.0000	-1.4795	-1.8016	
TN:	0.5198	-0.8846	-1.9609	-2.1310	-1.4599	-2.2334	-1.5085	-2.3026	-1.4951
TN:	0.5724	-0.6694	-1.8370	0.5941	-1.3463	-2.2963	-1.4060	-2.3026	-1.0864
TN:	0.6725	-0.6212	-1.8478	-2.0733	-1.2696	-2.2256	-1.4231	-2.3026	-1.3863
TN:	0.6665	-0.7216	-1.9059	-2.1439	-1.3906	-2.7058	-2.0198	-2.3026	-1.5654
TN:	0.6417	-0.4824	-2.1173	-2.1323	-1.4951	-2.6691	-1.4017	-2.3026	-1.4948

165:
YJL039C
NUP192
chr10:373799-368748
Essential subunit of the inner ring of the nuclear pore complex (NPC); contributes to nucleocytoplasmic transport; homologous to human NUP205
YGR192C
TDH3
chr7:883810-882812
Glyceraldehyde-3-phosphate dehydrogenase, isozyme 3; involved in glycolysis and gluconeogenesis; tetramer that catalyzes the reaction of glyceraldehyde-3-phosphate to 1,3 bis-phosphoglycerate; detected in the cytoplasm and cell wall; TDH3 has a paralog, TDH2, that arose from the whole genome duplication

#True: 5
Fea.Sc	7.1357	-24.4209	9.0000	0.0105	9.0000	-1.8303	-1.8775	
TN:	-3.0590	-0.8846	-1.9609	-2.1310	-1.4599	-2.2238	-1.5085	-2.3026	-1.9413
TN:	-3.2871	-0.7566	-1.8370	-2.3677	-1.3463	-2.2004	-1.4060	-2.3026	-1.9380
TN:	-3.2877	-0.6212	-1.8478	-2.0733	-1.2696	-2.2256	-1.4231	-2.3026	-1.8814
TN:	-2.8933	-0.7216	-1.9059	-2.1439	-1.3906	-2.1407	-2.0198	-2.3026	-1.9398
TN:	-3.0606	-0.4824	-2.1173	-2.1323	-1.4951	-2.9418	-1.4017	-2.3026	-1.9917

166:
YOR341W
RPA190
chr15:960987-965981
RNA polymerase I largest subunit A190
YJR132W
NMD5
chr10:669522-672668
Karyopherin; a carrier protein involved in nuclear import of proteins; importin beta homolog

#True: 5
Fea.Sc	6.7306	-69.7596	9.0000	0.0022	9.0000	-1.0863	-0.9593	
TN:	-3.0590	-1.9278	-1.9609	-2.1310	-1.4599	-1.0024	0.2565	-2.3026	-1.6984
TN:	-3.2871	-2.1010	-1.8370	-2.3677	-1.3463	-0.7392	0.2310	-2.3026	-1.7187
TN:	-3.2877	-2.2543	-1.8478	-2.0733	-1.2696	-0.6271	0.2282	-2.3026	-1.6793
TN:	-2.8933	-1.8876	-1.9059	-2.1439	-1.3906	-0.9389	0.3846	-2.3026	-1.6348
TN:	-3.0606	-1.9250	-2.1173	-2.1323	-1.4951	-0.7502	0.1746	-2.3026	-1.7010

167:
YER138C

chr5:449024-443756
Retrotransposon TYA Gag and TYB Pol genes; transcribed/translated as one unit; polyprotein is processed to make a nucleocapsid-like protein (Gag), reverse transcriptase (RT), protease (PR), and integrase (IN); similar to retroviral genes
YDL155W
CLB3
chr4:176773-178056
B-type cyclin involved in cell cycle progression; activates Cdc28p to promote the G2/M transition; may be involved in DNA replication and spindle assembly; accumulates during S phase and G2, then targeted for ubiquitin-mediated degradation; relative distribution to the nucleus increases upon DNA replication stress; CLB3 has a paralog, CLB4, that arose from the whole genome duplication

#True: 5
Fea.Sc	7.0733	-58.9914	9.0000	0.0065	9.0000	-1.6851	-1.8910	
TN:	-3.0590	-1.0748	-1.9609	-2.1310	-1.4599	-2.2334	-1.5085	-2.3026	-1.9663
TN:	-3.2871	-1.3226	-1.8370	-2.3677	-1.3463	-2.2963	-1.4060	-2.3026	-2.0207
TN:	-3.2877	-0.9963	-1.8478	-2.0733	-1.2696	-2.2256	-1.4231	-2.3026	-1.9283
TN:	-2.8933	-1.0794	-1.9059	-2.1439	-1.3906	-2.7058	-2.0198	-2.3026	-2.0551
TN:	-3.0606	-1.2433	-2.1173	-2.1323	-1.4951	-2.6691	-1.4017	-2.3026	-2.0527

168:
YKR046C
PET10
chr11:525074-524223
Protein of unknown function that co-purifies with lipid particles; expression pattern suggests a role in respiratory growth; computational analysis of large-scale protein-protein interaction data suggests a role in ATP/ADP exchange
YMR145C
NDE1
chr13:556475-554793
Mitochondrial external NADH dehydrogenase; type II NAD(P)H:quinone oxidoreductase that catalyzes the oxidation of cytosolic NADH; Nde1p and Nde2p provide cytosolic NADH to the mitochondrial respiratory chain; NDE1 has a paralog, NDE2, that arose from the whole genome duplication

#True: 5
Fea.Sc	7.0733	-6.0587	9.0000	0.0084	5.0000	-0.3860	-1.4553	
TN:	-3.0590	0.0723	-1.9609	-2.1310	1.3200	1.0280	-0.1616	-2.3026	-0.8993
TN:	-3.2871	-0.7566	-1.8370	-2.3677	1.8308	1.0936	-0.0119	-2.3026	-0.9548
TN:	-3.2877	0.1668	-1.8478	-2.0733	1.7432	1.0262	-0.2107	-2.3026	-0.8482
TN:	-2.8933	0.1726	-1.9059	-2.1439	1.8720	-0.3616	-0.2689	-2.3026	-0.9789
TN:	-3.0606	0.0250	-2.1173	-2.1323	1.7587	0.9929	-0.3062	-2.3026	-0.8928

169:
YKL003C
MRP17
chr11:437492-437097
Mitochondrial ribosomal protein of the small subunit; MRP17 exhibits genetic interactions with PET122, encoding a COX3-specific translational activator
YGR048W
UFD1
chr7:589826-590911
Substrate-recruiting cofactor of the Cdc48p-Npl4p-Ufd1p segregase; polyubiquitin binding protein that assists in the dislocation of misfolded, ERAD substrates that are subsequently delivered to the proteasome for degradation; involved in regulated destruction of ER membrane proteins such as HMG-CoA reductase (Hmg1/2p) and cytoplasmic proteins (Fbp1p); involved in mobilizing membrane bound transaction factors by regulated Ub/proteasome-dependent processing (RUP)

#True: 5
Fea.Sc	8.4178	-85.1731	9.0000	0.0046	9.0000	-2.9989	-1.8554	
TN:	-3.0590	-1.9278	-1.9609	-2.1310	-1.4599	-1.7340	-1.5085	-2.3026	-2.0105
TN:	-3.2871	-2.1010	-1.8370	-2.3677	-1.3463	-1.7710	-1.4060	-2.3026	-2.0523
TN:	-3.2877	-2.2543	-1.8478	-2.0733	-1.2696	-1.8317	-1.4231	-2.3026	-2.0363
TN:	-2.8933	-1.8876	-1.9059	-2.1439	-1.3906	-1.8317	-2.0198	-2.3026	-2.0469
TN:	-3.0606	-1.9250	-2.1173	-2.1323	-1.4951	-1.8143	-1.4017	-2.3026	-2.0311

170:
YJR041C
URB2
chr10:513763-510239
Nucleolar protein required for normal metabolism of the rRNA primary transcript, proposed to be involved in ribosome biogenesis
YLL008W
DRS1
chr12:131729-133987
Nucleolar DEAD-box protein required for ribosome assembly and function; including synthesis of 60S ribosomal subunits; constituent of 66S pre-ribosomal particles

#True: 5
Fea.Sc	8.7871	-31.9527	9.0000	0.0047	9.0000	-0.9168	-2.0004	
TN:	-3.0590	-0.8846	-1.9609	-2.1310	-1.4599	-1.0024	-1.5085	-2.3026	-1.7886
TN:	-3.2871	-0.6694	-1.8370	-2.3677	-1.3463	-0.7392	-1.4060	-2.3026	-1.7444
TN:	-3.2877	-0.6212	-1.8478	-2.0733	-1.2696	-0.6271	-1.4231	-2.3026	-1.6816
TN:	-2.8933	-0.7216	-1.9059	-2.1439	-1.3906	-0.9389	-2.0198	-2.3026	-1.7896
TN:	-3.0606	-0.4824	-2.1173	-2.1323	-1.4951	-0.7502	-1.4017	-2.3026	-1.7178

171:
YMR229C
RRP5
chr13:731123-725934
RNA binding protein involved in synthesis of both 18S and 5.8S rRNAs; component of both the ribosomal small subunit (SSU) processosome and the 90S preribosome; has binding preference for single stranded tracts of U's; relocalizes from nucleolus to nucleus upon DNA replication stress
YDR449C
UTP6
chr4:1358902-1357580
Nucleolar protein; component of the small subunit (SSU) processome containing the U3 snoRNA that is involved in processing of pre-18S rRNA

#True: 5
Fea.Sc	13.2750	-35.8637	9.0000	0.0041	9.0000	0.0000	-1.2932	
TN:	-3.0590	-0.8846	-1.9609	-2.1310	-1.4599	1.0280	-0.1616	-2.3026	-1.3664
TN:	-3.2871	-0.6694	-1.8370	-2.3677	-1.3463	1.0936	-0.0119	-2.3026	-1.3410
TN:	-3.2877	-0.6212	-1.8478	-2.0733	-1.2696	1.0262	-0.2107	-2.3026	-1.3233
TN:	-2.8933	-0.7216	-1.9059	-2.1439	-1.3906	1.5291	-0.2689	-2.3026	-1.2622
TN:	-3.0606	-0.4824	-2.1173	-2.1323	-1.4951	0.9929	-0.3062	-2.3026	-1.3629

172:
YPL225W

chr16:126006-126446
Protein of unknown function; may interact with ribosomes, based on co-purification experiments; green fluorescent protein (GFP)-fusion protein localizes to the cytoplasm; protein abundance increases in response to DNA replication stress
YAL051W
OAF1
chr1:48564-51707
Oleate-activated transcription factor; acts alone and as a heterodimer with Pip2p; activates genes involved in beta-oxidation of fatty acids and peroxisome organization and biogenesis; OAF1 has a paralog, PIP2, that arose from the whole genome duplication

#True: 5
Fea.Sc	6.7149	-33.2851	5.0000	0.0230	9.0000	-2.9987	-2.9982	
TN:	-3.0590	-0.8846	0.6269	0.7148	-1.4599	-1.7340	-2.6000	-2.3026	-1.3373
TN:	-3.2871	-0.6694	1.0424	0.5941	-1.3463	-1.7710	-1.9147	-2.3026	-1.2068
TN:	-3.2877	-0.6212	1.0348	0.8424	-1.2696	-1.8317	-1.8573	-2.3026	-1.1616
TN:	-2.8933	-0.7216	0.4370	0.7038	-1.3906	-1.8317	-1.9981	-2.3026	-1.2496
TN:	-3.0606	-0.4824	0.6193	0.6993	-1.4951	-1.8143	-1.9609	-2.3026	-1.2247

173:
YDR429C
TIF35
chr4:1325301-1324477
eIF3g subunit of the core complex of translation initiation factor 3 (eIF3), which is essential for translation; stimulates resumption of ribosomal scanning during translation reinitiation
YML010W
SPT5
chr13:247677-250868
Component of the universally conserved Spt4/5 complex (DSIF complex); the complex has multiple roles in concert with RNA polymerases I and II, including regulation of transcription elongation, RNA processing, quality control, and transcription-coupled DNA repair

#True: 5
Fea.Sc	7.2345	-77.9306	9.0000	0.0022	9.0000	-1.4589	-1.3177	
TN:	-3.0590	-1.9278	-1.9609	-2.1310	-1.4599	-2.2334	-0.1616	-2.3026	-1.9045
TN:	-3.2871	-2.1010	-1.8370	-2.3677	-1.3463	-2.2963	-0.0119	-2.3026	-1.9437
TN:	-3.2877	-2.2543	-1.8478	-2.0733	-1.2696	-2.2256	-0.2107	-2.3026	-1.9340
TN:	-2.8933	-1.8876	-1.9059	-2.1439	-1.3906	-2.7058	-0.2689	-2.3026	-1.9373
TN:	-3.0606	-1.9250	-2.1173	-2.1323	-1.4951	-2.6691	-0.3062	-2.3026	-2.0010

174:
YER021W
RPN3
chr5:196948-198519
Essential, non-ATPase regulatory subunit of the 26S proteasome lid, similar to the p58 subunit of the human 26S proteasome; temperature-sensitive alleles cause metaphase arrest, suggesting a role for the proteasome in cell cycle control
YHR005C
GPA1
chr8:114917-113499
Subunit of the G protein involved in pheromone response; GTP-binding alpha subunit of the heterotrimeric G protein; negatively regulates the mating pathway by sequestering G(beta)gamma and by triggering an adaptive response; activates Vps34p at the endosome; protein abundance increases in response to DNA replication stress

#True: 5
Fea.Sc	10.4265	-63.0093	9.0000	0.0045	9.0000	-1.7786	-2.9989	
TN:	-3.0590	-1.0748	-1.9609	-2.1310	-1.4599	-2.2238	-2.6000	-2.3026	-2.1015
TN:	-3.2871	-1.3226	-1.8370	-2.3677	-1.3463	-2.2004	-1.9147	-2.3026	-2.0723
TN:	-3.2877	-0.9963	-1.8478	-2.0733	-1.2696	-2.2256	-1.8573	-2.3026	-1.9825
TN:	-2.8933	-1.0794	-1.9059	-2.1439	-1.3906	-2.1407	-1.9981	-2.3026	-1.9818
TN:	-3.0606	-1.2433	-2.1173	-2.1323	-1.4951	-2.9418	-1.9609	-2.3026	-2.1567

175:
YOR133W
EFT1
chr15:575098-577626
Elongation factor 2 (EF-2), also encoded by EFT2; catalyzes ribosomal translocation during protein synthesis; contains diphthamide, the unique posttranslationally modified histidine residue specifically ADP-ribosylated by diphtheria toxin; EFT1 has a paralog, EFT2, that arose from the whole genome duplication
YLL039C
UBI4
chr12:65207-64062
Ubiquitin; becomes conjugated to proteins, marking them for selective degradation via the ubiquitin-26S proteasome system; essential for the cellular stress response; encoded as a polyubiquitin precursor comprised of 5 head-to-tail repeats; protein abundance increases in response to DNA replication stress

#True: 5
Fea.Sc	9.3313	-45.8780	9.0000	0.0058	9.0000	-1.4808	-1.6599	
TN:	-3.0590	-1.0748	-1.9609	-2.1310	-1.4599	-2.2334	-1.5085	-2.3026	-1.9663
TN:	-3.2871	-0.6694	-1.8370	-2.3677	-1.3463	-2.2963	-1.4060	-2.3026	-1.9391
TN:	-3.2877	-0.9963	-1.8478	-2.0733	-1.2696	-2.2256	-1.4231	-2.3026	-1.9283
TN:	-2.8933	-1.0794	-1.9059	-2.1439	-1.3906	-2.7058	-2.0198	-2.3026	-2.0551
TN:	-3.0606	-1.2433	-2.1173	-2.1323	-1.4951	-2.6691	-1.4017	-2.3026	-2.0527

176:
YPL068C

chr16:425096-424215
Protein of unknown function; green fluorescent protein (GFP)-fusion protein localizes to the nucleus and is induced in response to the DNA-damaging agent MMS
YKR104W

chr11:656836-657756
Putative transporter of the multidrug resistance-associated protein (MRP) subfamily; contains a stop codon in S288C; adjacent ORFs YKR103W and YKR104W are merged in different strain backgrounds

#True: 5
Fea.Sc	6.7584	-16.6210	7.0000	0.0189	9.0000	-2.0594	-1.8680	
TN:	-3.0590	-0.8846	0.6857	-2.1310	-1.4599	-2.2238	-1.5085	-2.3026	-1.6105
TN:	-3.2871	-0.7566	0.6559	0.5941	-1.3463	-2.2004	-1.4060	-2.3026	-1.2561
TN:	-3.2877	-0.6212	0.4941	-2.0733	-1.2696	-2.2256	-1.4231	-2.3026	-1.5886
TN:	-2.8933	-0.7216	0.8073	-2.1439	-1.3906	-2.1407	-2.0198	-2.3026	-1.6006
TN:	-3.0606	-0.4824	0.4651	-2.1323	-1.4951	-2.9418	-1.4017	-2.3026	-1.6689

177:
YGR103W
NOP7
chr7:695417-697234
Component of several different pre-ribosomal particles; forms a complex with Ytm1p and Erb1p that is required for maturation of the large ribosomal subunit; required for exit from G<sub>0</sub> and the initiation of cell proliferation
YCL054W
SPB1
chr3:31449-33974
AdoMet-dependent methyltransferase involved in rRNA processing and 60S ribosomal subunit maturation; methylates G2922 in the tRNA docking site of the large subunit rRNA and in the absence of snR52, U2921; suppressor of PAB1 mutants

#True: 5
Fea.Sc	18.1404	-26.4789	9.0000	0.0063	9.0000	-0.5270	-2.2757	
TN:	-3.0590	-0.8846	-1.9609	-2.1310	-1.4599	-0.3692	-0.4204	-2.3026	-1.5735
TN:	-3.2871	-0.6694	-1.8370	-2.3677	-1.3463	-0.6202	-0.3477	-2.3026	-1.5972
TN:	-3.2877	-0.6212	-1.8478	-2.0733	-1.2696	-0.6672	-0.8158	-2.3026	-1.6106
TN:	-2.8933	-0.7216	-1.9059	-2.1439	-1.3906	-0.4103	-0.8158	-2.3026	-1.5730
TN:	-3.0606	-0.4824	-2.1173	-2.1323	-1.4951	-0.5382	-0.7331	-2.3026	-1.6077

178:
YDL083C
RPS16B
chr4:307789-306926
Protein component of the small (40S) ribosomal subunit; homologous to mammalian ribosomal protein S16 and bacterial S9; RPS16B has a paralog, RPS16A, that arose from the whole genome duplication
YBR189W
RPS9B
chr2:604508-605508
Protein component of the small (40S) ribosomal subunit; homologous to mammalian ribosomal protein S9 and bacterial S4; RPS9B has a paralog, RPS9A, that arose from the whole genome duplication

#True: 5
Fea.Sc	7.0428	-9.8717	9.0000	0.0038	9.0000	-0.1990	0.0000	
TN:	-3.0590	0.0723	-1.9609	-2.1310	-1.4599	1.0280	0.7619	-2.3026	-1.1314
TN:	-3.2871	-0.7566	-1.8370	-2.3677	-1.3463	1.0936	0.5454	-2.3026	-1.2823
TN:	-3.2877	0.1668	-1.8478	-2.0733	-1.2696	1.0262	0.5491	-2.3026	-1.1299
TN:	-2.8933	0.1726	-1.9059	-2.1439	-1.3906	-0.3616	0.6691	-2.3026	-1.2695
TN:	-3.0606	0.0250	-2.1173	-2.1323	-1.4951	0.9929	0.5811	-2.3026	-1.1886
Included in:	cytoplasmic ribosomal small subunit: [YDR447C, YMR143W, YLR167W, YNL096C, YLR048W, YLR441C, YJL191W, YLR367W, YPR132W, YIL069C, YOL040C, YKR057W, YDL061C, YJR145C, YJR123W, YLR287C-A, YDR450W, YHR021C, YOR167C, YLR264W, YGR027C, YGL123W, YBR048W, YPL090C, YNL302C, YDR025W, YNL178W, YOL121C, YLR388W, YOR369C, YLR333C, YHL015W, YML063W, YBL072C, YGL189C, YDL083C, YBR189W, YOR182C, YBR181C, YKL156W, YGR118W, YPL081W, YGR214W, YJL190C, YOR096W, YOR293W, YHR203C, YML024W, YMR230W, YCR031C, YER074W, YMR116C, YJL136C, YDR064W, YML026C, YER102W, YER131W]

179:
YBR257W
POP4
chr2:728885-729724
Subunit of both RNase MRP and nuclear RNase P; RNase MRP cleaves pre-rRNA, while nuclear RNase P cleaves tRNA precursors to generate mature 5' ends and facilitates turnover of nuclear RNAs; binds to the RPR1 RNA subunit in RNase P
YGR030C
POP6
chr7:546157-545681
Subunit of both RNase MRP and nuclear RNase P; RNase MRP cleaves pre-rRNA, while nuclear RNase P cleaves tRNA precursors to generate mature 5' ends and facilitates turnover of nuclear RNAs; relocalizes to the cytosol in response to hypoxia

#True: 1
Fea.Sc	69.8050	2.3244	1.0000	0.0615	9.0000	0.0000	0.0000	
FP:	2.9703	0.0723	2.1379	1.8308	-1.4599	1.0280	0.7619	-2.3026	0.6298
FP:	4.2732	2.0855	1.8151	1.5081	-1.3463	1.0936	0.5454	-2.3026	0.9590
FP:	2.7548	0.1668	1.9511	2.0346	-1.2696	1.0262	0.5491	-2.3026	0.6138
FP:	3.0497	0.1726	1.8922	2.0464	-1.3906	1.5291	0.6691	-2.3026	0.7082
TN:	2.7993	0.0250	1.8367	2.2287	-1.4951	0.9929	0.5811	-2.3026	0.5832
Included in:	ribonuclease MRP complex: [YHR062C, YAL033W, YLR145W, YNL221C, YNL282W, YBR167C, YDR478W, YBR257W, YBL018C, YGR030C]
Included in:	nucleolar ribonuclease P complex: [YHR062C, YAL033W, YNL221C, YNL282W, YBR167C, YIR015W, YBR257W, YBL018C, YGR030C]

180:
YPR103W
PRE2
chr16:732349-733212
Beta 5 subunit of the 20S proteasome; responsible for the chymotryptic activity of the proteasome
YBL041W
PRE7
chr2:141247-141972
Beta 6 subunit of the 20S proteasome

#True: 5
Fea.Sc	86.3229	-25.4018	3.0000	0.0293	9.0000	-0.0003	-2.3255	
TN:	3.7404	-0.8846	0.1569	0.7148	-1.4599	1.0280	-0.4204	-2.3026	0.0716
TN:	2.7471	-0.6694	0.7810	0.5941	-1.3463	1.0936	-0.3477	-2.3026	0.0687
TN:	3.7328	-0.6212	0.9602	0.8424	-1.2696	1.0262	-0.8158	-2.3026	0.1941
TN:	2.5164	-0.7216	1.0586	0.7038	-1.3906	1.5291	-0.8158	-2.3026	0.0722
TN:	3.0760	-0.4824	0.7818	0.6993	-1.4951	0.9929	-0.7331	-2.3026	0.0671
Included in:	20S proteasome: [YJL001W, YER094C, YML092C, YER012W, YOL038W, YOR362C, YFR050C, YOR157C, YGR253C, YPR103W, YMR314W, YBL041W, YGR135W, YGL011C]

181:
YGR190C

chr7:880661-880296
Dubious open reading frame; unlikely to encode a functional protein, based on available experimental and comparative sequence data; overlaps the verified gene HIP1/YGR191W
YMR206W

chr13:675896-676837
Putative protein of unknown function; not an essential gene; YMR206W has a paralog, YNR014W, that arose from the whole genome duplication

#True: 5
Fea.Sc	6.7584	-6.2054	9.0000	0.0188	9.0000	0.0000	0.0000	
TN:	-3.0590	0.0723	-1.9609	-2.1310	-1.4599	1.0280	0.7619	-2.3026	-1.1314
TN:	-3.2871	-0.7566	-1.8370	0.5941	-1.3463	1.0936	0.5454	-2.3026	-0.9121
TN:	-3.2877	0.1668	-1.8478	-2.0733	-1.2696	1.0262	0.5491	-2.3026	-1.1299
TN:	-2.8933	0.1726	-1.9059	-2.1439	-1.3906	1.5291	0.6691	-2.3026	-1.0332
TN:	-3.0606	0.0250	-2.1173	-2.1323	-1.4951	0.9929	0.5811	-2.3026	-1.1886

182:
YDL005C
MED2
chr4:442309-441014
Subunit of the RNA polymerase II mediator complex; associates with core polymerase subunits to form the RNA polymerase II holoenzyme; essential for transcriptional regulation; relocalizes to the cytosol in response to hypoxia
YBR253W
SRB6
chr2:723270-723635
Subunit of the RNA polymerase II mediator complex; associates with core polymerase subunits to form the RNA polymerase II holoenzyme; essential for transcriptional regulation

#True: 5
Fea.Sc	10.5887	-70.8555	9.0000	0.0070	9.0000	-0.9730	-2.9986	
TN:	-3.0590	-1.9278	-1.9609	-2.1310	-1.4599	-1.0024	-2.6000	-2.3026	-2.0554
TN:	-3.2871	-2.1010	-1.8370	-2.3677	-1.3463	-0.7392	-1.9147	-2.3026	-1.9870
TN:	-3.2877	-2.2543	-1.8478	-2.0733	-1.2696	-0.6271	-1.8573	-2.3026	-1.9400
TN:	-2.8933	-1.8876	-1.9059	-2.1439	-1.3906	-0.9389	-1.9981	-2.3026	-1.9326
TN:	-3.0606	-1.9250	-2.1173	-2.1323	-1.4951	-0.7502	-1.9609	-2.3026	-1.9680
Included in:	Kornberg's mediator (SRB) complex: [YGR104C, YLR071C, YER022W, YOR174W, YOL135C, YHR041C, YGL025C, YDR443C, YBR253W, YGL127C, YNL236W, YPL042C, YHR058C, YOL051W, YBL093C, YMR112C, YBR193C, YNR010W, YPR070W, YDL005C, YPR168W, YNL025C, YCR081W, YGL151W, YDR308C]

183:
YMR152W
YIM1
chr13:563096-564193
Protein of unknown function; null mutant displays sensitivity to DNA damaging agents; the authentic, non-tagged protein is detected in highly purified mitochondria in high-throughput studies; protein abundance increases in response to DNA replication stress
YDL014W
NOP1
chr4:427364-428347
Nucleolar protein; component of the small subunit processome complex, which is required for processing of pre-18S rRNA; has similarity to mammalian fibrillarin

#True: 5
Fea.Sc	7.6196	-53.4676	7.0000	0.0260	9.0000	-1.1468	-2.2757	
TN:	-3.0590	-1.0748	0.6857	0.7148	-1.4599	-1.0024	-0.4204	-2.3026	-0.9898
TN:	-3.2871	-1.3226	0.6559	0.5941	-1.3463	-0.7392	-0.3477	-2.3026	-1.0119
TN:	-3.2877	-0.9963	0.4941	0.8424	-1.2696	-0.6271	-0.8158	-2.3026	-0.9953
TN:	-2.8933	-1.0794	0.8073	0.7038	-1.3906	-0.9389	-0.8158	-2.3026	-0.9887
TN:	-3.0606	-1.2433	0.4651	0.6993	-1.4951	-0.7502	-0.7331	-2.3026	-1.0526

184:
YDR472W
TRS31
chr4:1403322-1404173
One of 10 subunits of the transport protein particle (TRAPP) complex of the cis-Golgi which mediates vesicle docking and fusion; involved in endoplasmic reticulum (ER) to Golgi membrane traffic
YNR077C

chr14:783541-783287
Protein of unknown function, abundance changes with carbon source

#True: 5
Fea.Sc	8.1552	-84.1291	0.0000	0.1265	9.0000	-1.9993	-2.9987	
TN:	-3.0590	-1.9278	2.3417	1.5432	-1.4599	-2.2238	-2.6000	-2.3026	-1.2110
TN:	-3.2871	-2.1010	2.3698	1.2555	-1.3463	-2.2004	-1.9147	-2.3026	-1.1909
TN:	-3.2877	-2.2543	2.3465	1.3124	-1.2696	-2.2256	-1.8573	-2.3026	-1.1923
TN:	-2.8933	-1.8876	2.2547	1.3814	-1.3906	-2.1407	-1.9981	-2.3026	-1.1221
TN:	-3.0606	-1.9250	2.3829	1.5356	-1.4951	-2.9418	-1.9609	-2.3026	-1.2209

185:
YMR021C
MAC1
chr13:318418-317165
Copper-sensing transcription factor involved in regulation of genes required for high affinity copper transport
YBR189W
RPS9B
chr2:604508-605508
Protein component of the small (40S) ribosomal subunit; homologous to mammalian ribosomal protein S9 and bacterial S4; RPS9B has a paralog, RPS9A, that arose from the whole genome duplication

#True: 5
Fea.Sc	6.9939	-9.9205	9.0000	0.0049	9.0000	-0.3931	-1.8017	
TN:	-3.0590	0.0723	-1.9609	-2.1310	-1.4599	1.0280	-1.5085	-2.3026	-1.4152
TN:	-3.2871	-0.7566	-1.8370	-2.3677	-1.3463	1.0936	-1.4060	-2.3026	-1.5262
TN:	-3.2877	0.1668	-1.8478	-2.0733	-1.2696	1.0262	-1.4231	-2.3026	-1.3764
TN:	-2.8933	0.1726	-1.9059	-2.1439	-1.3906	-0.3616	-2.0198	-2.3026	-1.6056
TN:	-3.0606	0.0250	-2.1173	-2.1323	-1.4951	0.9929	-1.4017	-2.3026	-1.4365

186:
YDL143W
CCT4
chr4:199996-201582
Subunit of the cytosolic chaperonin Cct ring complex; related to Tcp1p, required for the assembly of actin and tubulins in vivo
YNL287W
SEC21
chr14:91994-94801
Gamma subunit of coatomer; coatomer is a heptameric protein complex that together with Arf1p forms the COPI coat; involved in ER to Golgi transport of selective cargo

#True: 5
Fea.Sc	8.0560	-43.9210	9.0000	0.0039	9.0000	-1.7978	-2.9981	
TN:	-3.0590	-1.0748	-1.9609	-2.1310	-1.4599	-2.2238	-2.6000	-2.3026	-2.1015
TN:	-3.2871	-0.6694	-1.8370	-2.3677	-1.3463	-2.2004	-1.9147	-2.3026	-1.9907
TN:	-3.2877	-0.9963	-1.8478	-2.0733	-1.2696	-2.2256	-1.8573	-2.3026	-1.9825
TN:	-2.8933	-1.0794	-1.9059	-2.1439	-1.3906	-2.1407	-1.9981	-2.3026	-1.9818
TN:	-3.0606	-1.2433	-2.1173	-2.1323	-1.4951	-2.9418	-1.9609	-2.3026	-2.1567

187:
YEL066W
HPA3
chr5:26667-27206
D-Amino acid N-acetyltransferase; catalyzes N-acetylation of D-amino acids through ordered bi-bi mechanism in which acetyl-CoA is first substrate bound and CoA is last product liberated; similar to Hpa2p, acetylates histones weakly in vitro
YAL022C
FUN26
chr1:110430-108877
Vacuolar membrane transporter with broad nucleoside selectivity; may regulate balance of nicotinamide riboside (NmR) levels between cytosol and vacuole, contributing to salvage of NmR for use in cytosolic NAD+ synthesis

#True: 5
Fea.Sc	6.7584	-7.1181	1.0000	0.0449	6.0000	-0.2394	-0.4628	
TN:	-3.0590	0.0723	2.1379	1.5432	1.1377	1.0280	-0.0225	-2.3026	0.0669
TN:	-3.2871	-0.7566	1.8151	1.1637	0.5781	1.0936	0.3492	-2.3026	-0.1683
TN:	-3.2877	0.1668	1.9511	1.6327	1.2842	1.0262	0.5240	-2.3026	0.1243
TN:	-2.8933	0.1726	1.8922	1.5684	1.1789	-0.3616	0.4219	-2.3026	-0.0404
TN:	-3.0606	0.0250	1.8367	1.4264	1.0760	0.9929	0.4522	-2.3026	0.0557

188:
YIL091C
UTP25
chr9:193195-191030
Nucleolar protein; required for 35S pre-RNA processing and 40S ribosomal subunit biogenesis
YLR387C
REH1
chr12:897672-896374
Cytoplasmic 60S subunit biogenesis factor; associates with pre-60S particles; similar to Rei1p and shares partially redundant function in cytoplasmic 60S subunit maturation; contains dispersed C2H2 zinc finger domains

#True: 5
Fea.Sc	7.7500	-12.2500	5.0000	0.0312	2.0000	-0.6187	-1.4171	
TN:	-3.0590	0.0723	0.6269	0.7148	2.0738	-0.3692	-0.1616	-2.3026	-0.3006
TN:	-3.2871	-0.7566	1.0424	0.5941	2.0738	-0.6202	-0.0119	-2.3026	-0.4085
TN:	-3.2877	0.1668	1.0348	0.8424	1.6822	-0.6672	-0.2107	-2.3026	-0.3428
TN:	-2.8933	0.1726	0.4370	0.7038	1.7824	-0.4103	-0.2689	-2.3026	-0.3474
TN:	-3.0606	0.0250	0.6193	0.6993	1.7824	-0.5382	-0.3062	-2.3026	-0.3852

189:
YLL034C
RIX7
chr12:73146-70633
Putative ATPase of the AAA family; required for export of pre-ribosomal large subunits from the nucleus; distributed between the nucleolus, nucleoplasm, and nuclear periphery depending on growth conditions
YPL211W
NIP7
chr16:153495-154040
Nucleolar protein required for 60S ribosome subunit biogenesis; constituent of 66S pre-ribosomal particles; physically interacts with Nop8p and the exosome subunit Rrp43p

#True: 5
Fea.Sc	13.3245	-23.2954	9.0000	0.0050	9.0000	-0.8750	-2.0206	
TN:	-3.0590	-0.8846	-1.9609	-2.1310	-1.4599	-1.0024	-1.5085	-2.3026	-1.7886
TN:	-3.2871	-0.7566	-1.8370	-2.3677	-1.3463	-0.7392	-1.4060	-2.3026	-1.7553
TN:	-3.2877	-0.6212	-1.8478	-2.0733	-1.2696	-0.6271	-1.4231	-2.3026	-1.6816
TN:	-2.8933	-0.7216	-1.9059	-2.1439	-1.3906	-0.4103	-2.0198	-2.3026	-1.7235
TN:	-3.0606	-0.4824	-2.1173	-2.1323	-1.4951	-0.7502	-1.4017	-2.3026	-1.7178

190:
YOR312C
RPL20B
chr15:901194-900250
Ribosomal 60S subunit protein L20B; homologous to mammalian ribosomal protein L18A, no bacterial homolog; RPL20B has a paralog, RPL20A, that arose from the whole genome duplication
YHR088W
RPF1
chr8:281495-282382
Nucleolar protein involved in the assembly and export of the large ribosomal subunit; constituent of 66S pre-ribosomal particles; contains a sigma(70)-like motif, which is thought to bind RNA

#True: 5
Fea.Sc	7.3369	-15.6680	9.0000	0.0121	9.0000	-1.5390	-1.8477	
TN:	-3.0590	0.0723	-1.9609	-2.1310	-1.4599	-2.2334	-1.5085	-2.3026	-1.8229
TN:	-3.2871	-0.7566	-1.8370	-2.3677	-1.3463	-2.2963	-1.4060	-2.3026	-1.9500
TN:	-3.2877	0.1668	-1.8478	-2.0733	-1.2696	-2.2256	-1.4231	-2.3026	-1.7829
TN:	-2.8933	0.1726	-1.9059	-2.1439	-1.3906	-2.7058	-2.0198	-2.3026	-1.8987
TN:	-3.0606	0.0250	-2.1173	-2.1323	-1.4951	-2.6691	-1.4017	-2.3026	-1.8942

191:
YGR210C

chr7:914738-913503
Putative protein of unknown function; green fluorescent protein (GFP)-fusion protein localizes to the cytoplasm
YDL145C
COP1
chr4:198176-194571
Alpha subunit of COPI vesicle coatomer complex; complex surrounds transport vesicles in the early secretory pathway

#True: 5
Fea.Sc	10.2439	-47.3766	9.0000	0.0159	9.0000	-2.9985	-2.0015	
TN:	-3.0590	-1.0748	-1.9609	-2.1310	-1.4599	-1.7340	-1.5085	-2.3026	-1.9038
TN:	-3.2871	-1.3226	-1.8370	-2.3677	-1.3463	-1.7710	-1.4060	-2.3026	-1.9550
TN:	-3.2877	-0.9963	-1.8478	-2.0733	-1.2696	-1.8317	-1.4231	-2.3026	-1.8790
TN:	-2.8933	-1.0794	-1.9059	-2.1439	-1.3906	-1.8317	-2.0198	-2.3026	-1.9459
TN:	-3.0606	-1.2433	-2.1173	-2.1323	-1.4951	-1.8143	-1.4017	-2.3026	-1.9459

192:
YHR197W
RIX1
chr8:493896-496187
Component of the Rix1 complex and possibly pre-replicative complexes (pre-RCs); required for processing of ITS2 sequences from 35S pre-rRNA; component of the pre-60S ribosomal particle with the dynein-related AAA-type ATPase Mdn1p; required for pre-RC formation and maintenance during DNA replication licensing; relocalizes to the cytosol in response to hypoxia; essential gene
YNL038W
GPI15
chr14:557020-557783
Protein involved in the synthesis of N-acetylglucosaminyl phosphatidylinositol (GlcNAc-PI), the first intermediate in the synthesis of glycosylphosphatidylinositol (GPI) anchors; homologous to the human PIG-H protein

#True: 5
Fea.Sc	8.7871	-60.7393	9.0000	0.0079	9.0000	-1.5460	-1.2742	
TN:	-3.0590	-1.0748	-1.9609	-2.1310	-1.4599	-2.2334	-0.1616	-2.3026	-1.7979
TN:	-3.2871	-1.3226	-1.8370	-2.3677	-1.3463	-2.2963	-0.0119	-2.3026	-1.8464
TN:	-3.2877	-0.9963	-1.8478	-2.0733	-1.2696	-2.2256	-0.2107	-2.3026	-1.7767
TN:	-2.8933	-1.0794	-1.9059	-2.1439	-1.3906	-2.7058	-0.2689	-2.3026	-1.8363
TN:	-3.0606	-1.2433	-2.1173	-2.1323	-1.4951	-2.6691	-0.3062	-2.3026	-1.9158

193:
YKR095W
MLP1
chr11:619805-625432
Myosin-like protein associated with the nuclear envelope; connects the nuclear pore complex with the nuclear interior; involved with Tel1p in telomere length control; involved with Pml1p and Pml39p in nuclear retention of unspliced mRNAs; MLP1 has a paralog, MLP2, that arose from the whole genome duplication
YNR010W
CSE2
chr14:643744-644193
Subunit of the RNA polymerase II mediator complex; associates with core polymerase subunits to form the RNA polymerase II holoenzyme; component of the Middle domain of mediator; required for regulation of RNA polymerase II activity; relocalizes to the cytosol in response to hypoxia

#True: 5
Fea.Sc	8.6716	-47.0409	9.0000	0.0050	9.0000	-1.2894	-1.8912	
TN:	-3.0590	-1.0748	-1.9609	-2.1310	-1.4599	-2.2334	-1.5085	-2.3026	-1.9663
TN:	-3.2871	-0.6694	-1.8370	-2.3677	-1.3463	-2.2963	-1.4060	-2.3026	-1.9391
TN:	-3.2877	-0.9963	-1.8478	-2.0733	-1.2696	-2.2256	-1.4231	-2.3026	-1.9283
TN:	-2.8933	-1.0794	-1.9059	-2.1439	-1.3906	-0.9389	-2.0198	-2.3026	-1.8343
TN:	-3.0606	-1.2433	-2.1173	-2.1323	-1.4951	-2.6691	-1.4017	-2.3026	-2.0527

194:
YOL081W
IRA2
chr15:171070-180309
GTPase-activating protein; negatively regulates RAS by converting it from the GTP- to the GDP-bound inactive form, required for reducing cAMP levels under nutrient limiting conditions; similar to human neurofibromin; IRA2 has a paralog, IRA1, that arose from the whole genome duplication
YJR027W

chr10:472760-478028
Retrotransposon TYA Gag and TYB Pol genes; transcribed/translated as one unit; polyprotein is processed to make a nucleocapsid-like protein (Gag), reverse transcriptase (RT), protease (PR), and integrase (IN); similar to retroviral genes

#True: 5
Fea.Sc	8.7871	-31.2129	9.0000	0.0110	9.0000	-1.7372	-1.8570	
TN:	-3.0590	-0.8846	-1.9609	-2.1310	-1.4599	-2.2238	-1.5085	-2.3026	-1.9413
TN:	-3.2871	-0.6694	-1.8370	-2.3677	-1.3463	-2.2004	-1.4060	-2.3026	-1.9271
TN:	-3.2877	-0.6212	-1.8478	-2.0733	-1.2696	-2.2256	-1.4231	-2.3026	-1.8814
TN:	-2.8933	-0.7216	-1.9059	-2.1439	-1.3906	-2.1407	-2.0198	-2.3026	-1.9398
TN:	-3.0606	-0.4824	-2.1173	-2.1323	-1.4951	-2.9418	-1.4017	-2.3026	-1.9917

195:
YOL033W
MSE1
chr15:263475-265085
Mitochondrial glutamyl-tRNA synthetase; predicted to be palmitoylated
YLR362W
STE11
chr12:849866-852019
Signal transducing MEK kinase; involved in pheromone response and pseudohyphal/invasive growth pathways where it phosphorylates Ste7p, and the high osmolarity response pathway, via phosphorylation of Pbs2p; regulated by Ste20p and Ste50p; protein abundance increases in response to DNA replication stress

#True: 5
Fea.Sc	7.7058	-96.3043	9.0000	0.0078	9.0000	-1.5073	-1.7074	
TN:	-3.0590	-1.6349	-1.9609	-2.1310	-1.4599	-2.2334	-1.5085	-2.3026	-2.0363
TN:	-3.2871	-1.5703	-1.8370	-2.3677	-1.3463	-2.2963	-1.4060	-2.3026	-2.0517
TN:	-3.2877	-1.7966	-1.8478	-2.0733	-1.2696	-2.2256	-1.4231	-2.3026	-2.0283
TN:	-2.8933	-1.6833	-1.9059	-2.1439	-1.3906	-2.7058	-2.0198	-2.3026	-2.1306
TN:	-3.0606	-1.7603	-2.1173	-2.1323	-1.4951	-2.6691	-1.4017	-2.3026	-2.1174

196:
YJL069C
UTP18
chr10:312706-310922
Small-subunit processome protein involved in pre-18S rRNA maturation; part of a subunit of the 90S preribosomal particle capable of interacting directly with the 5' ETS of the 35S pre-rRNA; contains WD40 repeats
YOR310C
NOP58
chr15:898360-896825
Protein involved in producing mature rRNAs and snoRNAs; involved in pre-rRNA processing, 18S rRNA synthesis, and snoRNA synthesis; component of the small subunit processome complex, which is required for processing of pre-18S rRNA

#True: 5
Fea.Sc	6.9263	-61.2590	9.0000	0.0031	9.0000	0.0000	-1.0000	
TN:	-3.0590	-1.0748	-1.9609	-2.1310	-1.4599	1.0280	0.2565	-2.3026	-1.3380
TN:	-3.2871	-1.3226	-1.8370	-2.3677	-1.3463	1.0936	0.2310	-2.3026	-1.3923
TN:	-3.2877	-0.9963	-1.8478	-2.0733	-1.2696	1.0262	0.2282	-2.3026	-1.3154
TN:	-2.8933	-1.0794	-1.9059	-2.1439	-1.3906	1.5291	0.3846	-2.3026	-1.2252
TN:	-3.0606	-1.2433	-2.1173	-2.1323	-1.4951	0.9929	0.1746	-2.3026	-1.3979

197:
YNL066W
SUN4
chr14:501515-502777
Cell wall protein related to glucanases; possibly involved in cell wall septation; member of the SUN family; SUN4 has a paralog, SIM1, that arose from the whole genome duplication
YGR194C
XKS1
chr7:887875-886073
Xylulokinase; converts D-xylulose and ATP to xylulose 5-phosphate and ADP; rate limiting step in fermentation of xylulose; required for xylose fermentation by recombinant S. cerevisiae strains

#True: 5
Fea.Sc	6.7584	-4.3989	5.0000	0.0214	9.0000	-0.6412	-0.5570	
TN:	-3.0590	0.0723	0.6269	0.7148	-1.4599	-0.3692	-0.0225	-2.3026	-0.7249
TN:	-3.2871	-0.7566	1.0424	0.5941	-1.3463	-0.6202	0.3492	-2.3026	-0.7909
TN:	-3.2877	0.1668	1.0348	0.8424	-1.2696	-0.6672	0.5240	-2.3026	-0.6199
TN:	-2.8933	0.1726	0.4370	-2.1439	-1.3906	-0.4103	0.4219	-2.3026	-1.0137
TN:	-3.0606	0.0250	0.6193	0.6993	-1.4951	-0.5382	0.4522	-2.3026	-0.7001

198:
YER087C-B
SBH1
chr5:332830-332582
Beta subunit of Sec61p ER translocation complex (Sec61p-Sss1p-Sbh1p); involved in protein translocation into the endoplasmic reticulum; interacts with the exocyst complex and also with Rtn1p; SBH1 has a paralog, SBH2, that arose from the whole genome duplication
YDR166C
SEC5
chr4:789221-786306
Essential 107kDa subunit of the exocyst complex; the exocyst mediates polarized targeting and tethering of post-Golgi secretory vesicles to active sites of exocytosis at the plasma membrane prior to SNARE-mediated fusion; involved in assembly of the exocyst complex; required with Sec3p for ER inheritance where it promotes anchoring of the cortical ER at the bud tip

#True: 5
Fea.Sc	7.2623	-61.7430	9.0000	0.0094	9.0000	-1.2334	-1.9414	
TN:	-3.0590	-1.0748	-1.9609	-2.1310	-1.4599	-1.0024	-1.5085	-2.3026	-1.8124
TN:	-3.2871	-1.3226	-1.8370	-2.3677	-1.3463	-0.7392	-1.4060	-2.3026	-1.8261
TN:	-3.2877	-0.9963	-1.8478	-2.0733	-1.2696	-0.6271	-1.4231	-2.3026	-1.7284
TN:	-2.8933	-1.0794	-1.9059	-2.1439	-1.3906	-0.9389	-2.0198	-2.3026	-1.8343
TN:	-3.0606	-1.2433	-2.1173	-2.1323	-1.4951	-0.7502	-1.4017	-2.3026	-1.8129

199:
YBR011C
IPP1
chr2:257975-257112
Cytoplasmic inorganic pyrophosphatase (PPase); homodimer that catalyzes the rapid exchange of oxygens from Pi with water, highly expressed and essential for viability, active-site residues show identity to those from E. coli PPase
YLR371W
ROM2
chr12:862714-866784
GDP/GTP exchange factor (GEF) for Rho1p and Rho2p; mutations are synthetically lethal with mutations in rom1, which also encodes a GEF; Rom2p localization to the bud surface is dependent on Ack1p; ROM2 has a paralog, ROM1, that arose from the whole genome duplication

#True: 5
Fea.Sc	29.7448	-10.2224	7.0000	0.0211	9.0000	-2.9987	-1.5863	
TN:	0.5198	0.0723	0.6857	-2.1310	-1.4599	-1.7340	-0.1616	-2.3026	-0.8139
TN:	1.5897	-0.7566	0.6559	0.5941	-1.3463	-1.7710	-0.0119	-2.3026	-0.4186
TN:	0.6725	0.1668	0.4941	-2.0733	-1.2696	-1.8317	-0.2107	-2.3026	-0.7943
TN:	0.6665	0.1726	0.8073	-2.1439	-1.3906	-1.8317	-0.2689	-2.3026	-0.7864
TN:	0.6417	0.0250	0.4651	-2.1323	-1.4951	-1.8143	-0.3062	-2.3026	-0.8648

200:
YBL102W
SFT2
chr2:24098-24745
Non-essential tetra-spanning membrane protein found mostly in the late Golgi, can suppress some sed5 alleles; may be part of the transport machinery, but precise function is unknown; similar to mammalian syntaxin 5
YFL058W
THI5
chr6:12929-13951
Protein involved in synthesis of the thiamine precursor hydroxymethylpyrimidine (HMP); member of a subtelomeric gene family including THI5, THI11, THI12, and THI13

#True: 5
Fea.Sc	13.8766	-9.5028	0.0000	0.1050	4.0000	-1.2952	0.0000	
TN:	-3.0590	0.0723	2.3417	3.3349	1.4479	-2.2334	0.7619	-2.3026	0.0455
TN:	-3.2871	-0.7566	2.3698	2.9295	1.1377	-2.2963	0.5454	-2.3026	-0.2075
TN:	-3.2877	0.1668	2.3465	2.8165	0.8424	-2.2256	0.5491	-2.3026	-0.1368
TN:	-2.8933	0.1726	2.2547	2.2287	1.1991	-0.9389	0.6691	-2.3026	0.0487
TN:	-3.0606	0.0250	2.3829	2.7395	1.1991	-2.6691	0.5811	-2.3026	-0.1381

201:
YGR005C
TFG2
chr7:505859-504657
TFIIF (Transcription Factor II) middle subunit; involved in both transcription initiation and elongation of RNA polymerase II; homologous to human RAP30
YIL021W
RPB3
chr9:312905-313861
RNA polymerase II third largest subunit B44; part of central core; similar to prokaryotic alpha subunit

#True: 5
Fea.Sc	52.1659	-67.1673	9.0000	0.0137	9.0000	-1.0216	-1.9185	
TN:	2.3475	-1.9278	-1.9609	-2.1310	-1.4599	-1.0024	-1.5085	-2.3026	-1.2432
TN:	2.5846	-1.3226	-1.8370	-2.3677	-1.3463	-0.7392	-1.4060	-2.3026	-1.0921
TN:	2.1746	-2.2543	-1.8478	-2.0733	-1.2696	-0.6271	-1.4231	-2.3026	-1.2029
TN:	2.6342	-1.8876	-1.9059	-2.1439	-1.3906	-0.9389	-2.0198	-2.3026	-1.2444
TN:	2.2859	-1.9250	-2.1173	-2.1323	-1.4951	-0.7502	-1.4017	-2.3026	-1.2298

202:
YCL054W
SPB1
chr3:31449-33974
AdoMet-dependent methyltransferase involved in rRNA processing and 60S ribosomal subunit maturation; methylates G2922 in the tRNA docking site of the large subunit rRNA and in the absence of snR52, U2921; suppressor of PAB1 mutants
YKL176C
LST4
chr11:117986-115500
Protein possibly involved in a post-Golgi secretory pathway; required for the transport of nitrogen-regulated amino acid permease Gap1p from the Golgi to the cell surface

#True: 5
Fea.Sc	8.1546	-18.3645	9.0000	0.0062	9.0000	-1.2433	-1.2005	
TN:	-3.0590	-0.8846	-1.9609	-2.1310	-1.4599	-1.0024	-0.1616	-2.3026	-1.6202
TN:	-3.2871	-0.7566	-1.8370	-2.3677	-1.3463	-0.7392	-0.0119	-2.3026	-1.5811
TN:	-3.2877	-0.6212	-1.8478	-2.0733	-1.2696	-0.6271	-0.2107	-2.3026	-1.5300
TN:	-2.8933	-0.7216	-1.9059	-2.1439	-1.3906	-0.9389	-0.2689	-2.3026	-1.5707
TN:	-3.0606	-0.4824	-2.1173	-2.1323	-1.4951	-0.7502	-0.3062	-2.3026	-1.5808

203:
YNL177C
MRPL22
chr14:304615-303686
Mitochondrial ribosomal protein of the large subunit
YDR405W
MRP20
chr4:1277646-1278437
Mitochondrial ribosomal protein of the large subunit

#True: 5
Fea.Sc	8.4845	-14.7151	9.0000	0.0061	9.0000	-2.0076	0.0000	
TN:	-3.0590	0.0723	-1.9609	-2.1310	-1.4599	-2.2238	0.7619	-2.3026	-1.5379
TN:	-3.2871	-0.7566	-1.8370	-2.3677	-1.3463	-2.2004	0.5454	-2.3026	-1.6940
TN:	-3.2877	0.1668	-1.8478	-2.0733	-1.2696	-2.2256	0.5491	-2.3026	-1.5363
TN:	-2.8933	0.1726	-1.9059	-2.1439	-1.3906	-2.1407	0.6691	-2.3026	-1.4919
TN:	-3.0606	0.0250	-2.1173	-2.1323	-1.4951	-2.9418	0.5811	-2.3026	-1.6804
Included in:	mitochondrial ribosomal large subunit: [YNR022C, YNL252C, YHR147C, YNL177C, YBR268W, YPR100W, YKR006C, YNL284C, YDR405W, YMR286W, YKL138C, YJL063C, YML025C, YNL005C, YBR122C, YOR150W, YMR193W, YKL167C, YPL173W, YKR085C, YDR322W, YCR003W, YDR462W, YML009C, YDR116C, YEL050C, YLR439W, YPL183W-A, YMR225C, YDL202W, YGR220C, YKL170W, YMR024W, YDR115W, YJL096W, YNL185C, YDR237W, YGL068W, YGR076C, YBL038W, YLR312W-A, YCR071C, YBR282W, YCR046C]

204:
YGL111W
NSA1
chr7:299978-301369
Constituent of 66S pre-ribosomal particles; involved in 60S ribosomal subunit biogenesis
YFR003C
YPI1
chr6:153124-152657
Regulatory subunit of the type I protein phosphatase (PP1) Glc7p; Glc7p participates in the regulation of a variety of metabolic processes including mitosis and glycogen metabolism; in vitro evidence suggests Ypi1p is an inhibitor of Glc7p while in vivo evidence suggests it is an activator; overproduction causes decreased cellular content of glycogen; partial depletion causes lithium sensitivity, while overproduction confers lithium-tolerance

#True: 5
Fea.Sc	7.0733	-47.0760	9.0000	0.0040	9.0000	-1.7882	-2.9989	
TN:	-3.0590	-1.0748	-1.9609	-2.1310	-1.4599	-2.2238	-2.6000	-2.3026	-2.1015
TN:	-3.2871	-0.6694	-1.8370	-2.3677	-1.3463	-2.2004	-1.9147	-2.3026	-1.9907
TN:	-3.2877	-0.9963	-1.8478	-2.0733	-1.2696	-2.2256	-1.8573	-2.3026	-1.9825
TN:	-2.8933	-1.0794	-1.9059	-2.1439	-1.3906	-2.1407	-1.9981	-2.3026	-1.9818
TN:	-3.0606	-1.2433	-2.1173	-2.1323	-1.4951	-2.9418	-1.9609	-2.3026	-2.1567

205:
YER062C
HOR2
chr5:280682-279930
Glycerol-1-phosphatase involved in glycerol biosynthesis; induced in response to hyperosmotic or oxidative stress, and during diauxic shift; HOR2 has a paralog, RHR2, that arose from the whole genome duplication
YBL056W
PTC3
chr2:113762-115168
Type 2C protein phosphatase (PP2C); dephosphorylates Hog1p (see also Ptc2p) to limit maximal kinase activity induced by osmotic stress; dephosphorylates T169 phosphorylated Cdc28p (see also Ptc2p); role in DNA damage checkpoint inactivation; PTC3 has a paralog, PTC2, that arose from the whole genome duplication

#True: 5
Fea.Sc	7.4386	-38.7184	9.0000	0.0114	9.0000	-1.7191	-1.2826	
TN:	-3.0590	-0.8846	-1.9609	-2.1310	-1.4599	-2.2238	-0.1616	-2.3026	-1.7729
TN:	-3.2871	-0.6694	-1.8370	-2.3677	-1.3463	-2.2004	-0.0119	-2.3026	-1.7528
TN:	-3.2877	-0.6212	-1.8478	-2.0733	-1.2696	-2.2256	-0.2107	-2.3026	-1.7298
TN:	-2.8933	-0.7216	-1.9059	-2.1439	-1.3906	-2.7058	-0.2689	-2.3026	-1.7916
TN:	-3.0606	-0.4824	-2.1173	-2.1323	-1.4951	-2.9418	-0.3062	-2.3026	-1.8548

206:
YKR060W
UTP30
chr11:556518-557342
Putative subunit of U3-containing 90S preribosome complex; complex is involved in production of 18S rRNA and assembly of small ribosomal subunit
YLR129W
DIP2
chr12:399657-402488
Nucleolar protein; specifically associated with the U3 snoRNA, part of the large ribonucleoprotein complex known as the small subunit (SSU) processome, required for 18S rRNA biogenesis, part of the active pre-rRNA processing complex

#True: 5
Fea.Sc	15.9256	-27.7854	9.0000	0.0074	9.0000	-0.8607	-2.0208	
TN:	-3.0590	-0.8846	-1.9609	-2.1310	-1.4599	-1.0024	-1.5085	-2.3026	-1.7886
TN:	-3.2871	-0.6694	-1.8370	-2.3677	-1.3463	-0.7392	-1.4060	-2.3026	-1.7444
TN:	-3.2877	-0.6212	-1.8478	-2.0733	-1.2696	-0.6271	-1.4231	-2.3026	-1.6816
TN:	-2.8933	-0.7216	-1.9059	-2.1439	-1.3906	-0.4103	-2.0198	-2.3026	-1.7235
TN:	-3.0606	-0.4824	-2.1173	-2.1323	-1.4951	-0.7502	-1.4017	-2.3026	-1.7178

207:
YPR168W
NUT2
chr16:878076-878549
Subunit of the RNA polymerase II mediator complex; associates with core polymerase subunits to form the RNA polymerase II holoenzyme; required for transcriptional activation and has a role in basal transcription; protein abundance increases in response to DNA replication stress
YBR169C
SSE2
chr2:575996-573915
Member of the heat shock protein 70 (HSP70) family; may be involved in protein folding; localized to the cytoplasm; SSE2 has a paralog, SSE1, that arose from the whole genome duplication

#True: 5
Fea.Sc	7.5705	-36.3438	9.0000	0.0042	9.0000	-0.8236	-2.5359	
TN:	-3.0590	-0.8846	-1.9609	-2.1310	-1.4599	-0.3692	-2.6000	-2.3026	-1.8459
TN:	-3.2871	-0.6694	-1.8370	-2.3677	-1.3463	-0.6202	-1.9147	-2.3026	-1.7931
TN:	-3.2877	-0.6212	-1.8478	-2.0733	-1.2696	-0.6672	-1.8573	-2.3026	-1.7408
TN:	-2.8933	-0.7216	-1.9059	-2.1439	-1.3906	-0.4103	-1.9981	-2.3026	-1.7208
TN:	-3.0606	-0.4824	-2.1173	-2.1323	-1.4951	-0.5382	-1.9609	-2.3026	-1.7612

208:
YLR308W
CDA2
chr12:747937-748875
Chitin deacetylase; together with Cda1p involved in the biosynthesis ascospore wall component, chitosan; required for proper rigidity of the ascospore wall
YKR090W
PXL1
chr11:608946-611066
Protein that localizes to sites of polarized growth; required for selection and/or maintenance of polarized growth sites, may modulate signaling by the GTPases Cdc42p and Rho1p; contains LIM domains and has similarity to metazoan paxillin; relocalizes from bud neck to cytoplasm upon DNA replication stress

#True: 5
Fea.Sc	7.6255	-12.3745	6.0000	0.0364	2.0000	-0.6141	-0.1850	
TN:	-3.0590	0.0723	0.2214	0.7148	2.0738	-0.3692	0.7619	-2.3026	-0.2358
TN:	-3.2871	-0.7566	-0.4027	1.1637	2.0738	-0.6202	0.5454	-2.3026	-0.4483
TN:	-3.2877	0.1668	-0.1384	0.8424	1.6822	-0.6672	0.5491	-2.3026	-0.3944
TN:	-2.8933	0.1726	0.2477	0.7038	1.7824	-0.4103	0.6691	-2.3026	-0.2538
TN:	-3.0606	0.0250	0.2138	0.6993	1.7824	-0.5382	0.5811	-2.3026	-0.3250

209:
YLR288C
MEC3
chr12:714904-713480
DNA damage and meiotic pachytene checkpoint protein; subunit of a heterotrimeric complex (Rad17p-Mec3p-Ddc1p) that forms a sliding clamp, loaded onto partial duplex DNA by a clamp loader complex; homolog of human and S. pombe Hus1
YMR159C
ATG16
chr13:574928-574476
Conserved protein involved in autophagy; interacts with Atg12p-Atg5p conjugates to form Atg12p-Atg5p-Atg16p multimers, which localize to the pre-autophagosomal structure and are required for autophagy; relocalizes from nucleus to cytoplasmic foci upon DNA replication stress

#True: 5
Fea.Sc	13.9446	-58.5103	8.0000	0.0164	9.0000	-1.4477	-1.6730	
TN:	-3.0590	-1.0748	0.0768	-2.1310	-1.4599	-2.2334	-1.5085	-2.3026	-1.7116
TN:	-3.2871	-1.3226	0.5316	-2.3677	-1.3463	-2.2963	-1.4060	-2.3026	-1.7246
TN:	-3.2877	-0.9963	0.4370	-2.0733	-1.2696	-2.2256	-1.4231	-2.3026	-1.6427
TN:	-2.8933	-1.0794	-0.0400	-2.1439	-1.3906	-2.7058	-2.0198	-2.3026	-1.8219
TN:	-3.0606	-1.2433	0.1493	-2.1323	-1.4951	-2.6691	-1.4017	-2.3026	-1.7694

210:
YMR098C
ATP25
chr13:462609-460771
Mitochondrial protein required for the stability of Oli1p (Atp9p) mRNA and for the Oli1p ring formation; YMR098C is not an essential gene
YMR151W
YIM2
chr13:562506-562943
Dubious open reading frame; unlikely to encode a functional protein, based on available experimental and comparative sequence data; not conserved in closely related Saccharomyces species; 5% of ORF overlaps the verified gene IMP1

#True: 5
Fea.Sc	6.7584	-10.9708	9.0000	0.0063	9.0000	-1.0138	0.0000	
TN:	-3.0590	0.0723	-1.9609	-2.1310	-1.4599	-1.0024	0.7619	-2.3026	-1.3852
TN:	-3.2871	-0.7566	-1.8370	-2.3677	-1.3463	-0.7392	0.5454	-2.3026	-1.5114
TN:	-3.2877	0.1668	-1.8478	-2.0733	-1.2696	-0.6271	0.5491	-2.3026	-1.3365
TN:	-2.8933	0.1726	-1.9059	-2.1439	-1.3906	-0.9389	0.6691	-2.3026	-1.3417
TN:	-3.0606	0.0250	-2.1173	-2.1323	-1.4951	-0.7502	0.5811	-2.3026	-1.4065

211:
YER114C
BOI2
chr5:393712-390590
Protein implicated in polar growth, functionally redundant with Boi1p; interacts with bud-emergence protein Bem1p; contains an SH3 (src homology 3) domain and a PH (pleckstrin homology) domain; BOI2 has a paralog, BOI1, that arose from the whole genome duplication
YDR001C
NTH1
chr4:452475-450220
Neutral trehalase, degrades trehalose; required for thermotolerance and may mediate resistance to other cellular stresses; may be phosphorylated by Cdc28p; NTH1 has a paralog, NTH2, that arose from the whole genome duplication

#True: 5
Fea.Sc	9.8684	-59.3237	9.0000	0.0086	9.0000	-1.3905	-1.8934	
TN:	-3.0590	-1.0748	-1.9609	-2.1310	-1.4599	-2.2334	-1.5085	-2.3026	-1.9663
TN:	-3.2871	-1.3226	-1.8370	-2.3677	-1.3463	-2.2963	-1.4060	-2.3026	-2.0207
TN:	-3.2877	-0.9963	-1.8478	-2.0733	-1.2696	-2.2256	-1.4231	-2.3026	-1.9283
TN:	-2.8933	-1.0794	-1.9059	-2.1439	-1.3906	-2.7058	-2.0198	-2.3026	-2.0551
TN:	-3.0606	-1.2433	-2.1173	-2.1323	-1.4951	-2.6691	-1.4017	-2.3026	-2.0527

212:
YCR034W
FEN1
chr3:190592-191635
Fatty acid elongase, involved in sphingolipid biosynthesis; acts on fatty acids of up to 24 carbons in length; mutations have regulatory effects on 1,3-beta-glucan synthase, vacuolar ATPase, and the secretory pathway; FEN1 has a paralog, ELO1, that arose from the whole genome duplication
YBR088C
POL30
chr2:425766-424990
Proliferating cell nuclear antigen (PCNA); functions as the sliding clamp for DNA polymerase delta; may function as a docking site for other proteins required for mitotic and meiotic chromosomal DNA replication and for DNA repair

#True: 5
Fea.Sc	20.0000	-25.8386	8.0000	0.0370	9.0000	-1.6088	-0.2309	
TN:	0.5198	-0.8846	0.0768	0.7148	-1.4599	-2.2334	-0.0225	-2.3026	-0.6989
TN:	0.5724	-0.6694	0.5316	1.1637	-1.3463	-2.2963	0.3492	-2.3026	-0.4997
TN:	0.6725	-0.6212	0.4370	0.8424	-1.2696	-2.2256	0.5240	-2.3026	-0.4929
TN:	0.6665	-0.7216	-0.0400	0.7038	-1.3906	-2.7058	0.4219	-2.3026	-0.6710
TN:	0.6417	-0.4824	0.1493	0.6993	-1.4951	-2.6691	0.4522	-2.3026	-0.6258

213:
YBR279W
PAF1
chr2:761257-762594
Component of the Paf1p complex involved in transcription elongation; binds to and modulates the activity of RNA polymerases I and II; required for expression of a subset of genes, including cell cycle-regulated genes; involved in SER3 repression by helping to maintain SRG1 transcription-dependent nucleosome occupancy; homolog of human PD2/hPAF1
YOR039W
CKB2
chr15:405768-406544
Beta' regulatory subunit of casein kinase 2 (CK2); a Ser/Thr protein kinase with roles in cell growth and proliferation; CK2, comprised of CKA1, CKA2, CKB1 and CKB2, has many substrates including transcription factors and all RNA polymerase

#True: 5
Fea.Sc	10.6730	-89.1538	9.0000	0.0051	9.0000	-0.5158	-1.8953	
TN:	-3.0590	-1.6349	-1.9609	-2.1310	-1.4599	-0.3692	-1.5085	-2.3026	-1.8033
TN:	-3.2871	-2.1010	-1.8370	-2.3677	-1.3463	-0.6202	-1.4060	-2.3026	-1.9085
TN:	-3.2877	-1.7966	-1.8478	-2.0733	-1.2696	-0.6672	-1.4231	-2.3026	-1.8335
TN:	-2.8933	-1.6833	-1.9059	-2.1439	-1.3906	-0.4103	-2.0198	-2.3026	-1.8437
TN:	-3.0606	-1.7603	-2.1173	-2.1323	-1.4951	-0.5382	-1.4017	-2.3026	-1.8510

214:
YMR116C
ASC1
chr13:500688-499456
G-protein beta subunit and guanine nucleotide dissociation inhibitor for Gpa2p; ortholog of RACK1 that inhibits translation; core component of the small (40S) ribosomal subunit; regulates P-body formation induced by replication stress; represses Gcn4p in the absence of amino acid starvation
YAR007C
RFA1
chr1:158619-156754
Subunit of heterotrimeric Replication Protein A (RPA); which is a highly conserved single-stranded DNA binding protein involved in DNA replication, repair, and recombination; relocalizes to the cytosol in response to hypoxia

#True: 5
Fea.Sc	10.5356	-57.4427	9.0000	0.0048	9.0000	-0.8674	-1.7360	
TN:	-3.0590	-1.0748	-1.9609	-2.1310	-1.4599	-1.0024	-1.5085	-2.3026	-1.8124
TN:	-3.2871	-1.3226	-1.8370	-2.3677	-1.3463	-0.7392	-1.4060	-2.3026	-1.8261
TN:	-3.2877	-0.9963	-1.8478	-2.0733	-1.2696	-0.6271	-1.4231	-2.3026	-1.7284
TN:	-2.8933	-1.0794	-1.9059	-2.1439	-1.3906	-0.4103	-2.0198	-2.3026	-1.7682
TN:	-3.0606	-1.2433	-2.1173	-2.1323	-1.4951	-0.7502	-1.4017	-2.3026	-1.8129

215:
YIL094C
LYS12
chr9:187632-186517
Homo-isocitrate dehydrogenase; an NAD-linked mitochondrial enzyme required for the fourth step in the biosynthesis of lysine, in which homo-isocitrate is oxidatively decarboxylated to alpha-ketoadipate
YCR009C
RVS161
chr3:131542-130745
Amphiphysin-like lipid raft protein; interacts with Rvs167p and regulates polarization of the actin cytoskeleton, endocytosis, cell polarity, cell fusion and viability following starvation or osmotic stress

#True: 5
Fea.Sc	9.9562	-107.2714	9.0000	0.0046	9.0000	-1.7551	-1.2303	
TN:	-3.0590	-1.6349	-1.9609	-2.1310	-1.4599	-2.2238	-0.1616	-2.3026	-1.8667
TN:	-3.2871	-1.5703	-1.8370	-2.3677	-1.3463	-2.2004	-0.0119	-2.3026	-1.8654
TN:	-3.2877	-1.7966	-1.8478	-2.0733	-1.2696	-2.2256	-0.2107	-2.3026	-1.8768
TN:	-2.8933	-1.6833	-1.9059	-2.1439	-1.3906	-2.1407	-0.2689	-2.3026	-1.8412
TN:	-3.0606	-1.7603	-2.1173	-2.1323	-1.4951	-2.9418	-0.3062	-2.3026	-2.0145

216:
YDR184C
ATC1
chr4:831513-830629
Nuclear protein; possibly involved in regulation of cation stress responses and/or in the establishment of bipolar budding pattern; relative distribution to the nucleus decreases upon DNA replication stress
YAR008W
SEN34
chr1:158966-159793
Subunit of the tRNA splicing endonuclease; tRNA splicing endonuclease is composed of Sen2p, Sen15p, Sen34p, and Sen54p; Sen34p contains the active site for tRNA 3' splice site cleavage and has similarity to Sen2p and to Archaeal tRNA splicing endonuclease

#True: 5
Fea.Sc	6.7584	-33.2416	5.0000	0.0213	6.0000	-1.7330	-2.9988	
TN:	-3.0590	-0.8846	0.6269	-2.1310	1.1377	-2.2238	-2.6000	-2.3026	-1.4296
TN:	-3.2871	-0.6694	1.0424	0.5941	0.5781	-2.2004	-1.9147	-2.3026	-1.0200
TN:	-3.2877	-0.6212	1.0348	-2.0733	1.2842	-2.2256	-1.8573	-2.3026	-1.2561
TN:	-2.8933	-0.7216	0.4370	-2.1439	1.1789	-2.1407	-1.9981	-2.3026	-1.3230
TN:	-3.0606	-0.4824	0.6193	-2.1323	1.0760	-2.9418	-1.9609	-2.3026	-1.3981

217:
YNL207W
RIO2
chr14:255353-256630
Essential serine kinase involved in the processing of the 20S pre-rRNA into mature 18S rRNA; has similarity to Rio1p
YML091C
RPM2
chr13:90731-87123
Protein subunit of mitochondrial RNase P; has roles in nuclear transcription, cytoplasmic and mitochondrial RNA processing, and mitochondrial translation; distributed to mitochondria, cytoplasmic processing bodies, and the nucleus

#True: 5
Fea.Sc	17.4587	-27.9832	9.0000	0.0097	9.0000	-0.4502	-0.7687	
TN:	-3.0590	-0.8846	-1.9609	-2.1310	-1.4599	-0.3692	0.2565	-2.3026	-1.4888
TN:	-3.2871	-0.6694	-1.8370	-2.3677	-1.3463	-0.6202	0.2310	-2.3026	-1.5249
TN:	-3.2877	-0.6212	-1.8478	-2.0733	-1.2696	-0.6672	0.2282	-2.3026	-1.4801
TN:	-2.8933	-0.7216	-1.9059	-2.1439	-1.3906	-0.3616	0.3846	-2.3026	-1.4168
TN:	-3.0606	-0.4824	-2.1173	-2.1323	-1.4951	-0.5382	0.1746	-2.3026	-1.4942

218:
YBR041W
FAT1
chr2:318266-320275
Very long chain fatty acyl-CoA synthetase and long chain fatty acid transporter; activates imported fatty acids with a preference for very long lengths (C20-C26); has a separate function in the transport of long chain fatty acids
YFL031W
HAC1
chr6:75179-76147
Basic leucine zipper (bZIP) transcription factor (ATF/CREB1 homolog); regulates the unfolded protein response, via UPRE binding, and membrane biogenesis; ER stress-induced splicing pathway facilitates efficient Hac1p synthesis; protein abundance increases in response to DNA replication stress

#True: 5
Fea.Sc	6.7584	-40.7163	9.0000	0.0086	9.0000	-1.7678	-1.7900	
TN:	-3.0590	-1.0748	-1.9609	-2.1310	-1.4599	-2.2238	-1.5085	-2.3026	-1.9651
TN:	-3.2871	-0.6694	-1.8370	-2.3677	-1.3463	-2.2004	-1.4060	-2.3026	-1.9271
TN:	-3.2877	-0.9963	-1.8478	-2.0733	-1.2696	-2.2256	-1.4231	-2.3026	-1.9283
TN:	-2.8933	-1.0794	-1.9059	-2.1439	-1.3906	-2.1407	-2.0198	-2.3026	-1.9845
TN:	-3.0606	-1.2433	-2.1173	-2.1323	-1.4951	-2.9418	-1.4017	-2.3026	-2.0868

219:
YDL058W
USO1
chr4:345665-351037
Essential protein involved in the vesicle-mediated ER to Golgi transport step of secretion; binds membranes and functions during vesicle docking to the Golgi; required for assembly of the ER-to-Golgi SNARE complex
YBR084W
MIS1
chr2:411054-413981
Mitochondrial C1-tetrahydrofolate synthase; involved in interconversion between different oxidation states of tetrahydrofolate (THF); provides activities of formyl-THF synthetase, methenyl-THF cyclohydrolase, and methylene-THF dehydrogenase

#True: 5
Fea.Sc	7.4742	-12.5258	9.0000	0.0051	9.0000	-1.7318	-2.9989	
TN:	-3.0590	0.0723	-1.9609	-2.1310	-1.4599	-2.2238	-2.6000	-2.3026	-1.9581
TN:	-3.2871	-0.7566	-1.8370	-2.3677	-1.3463	-2.2004	-1.9147	-2.3026	-2.0016
TN:	-3.2877	0.1668	-1.8478	-2.0733	-1.2696	-2.2256	-1.8573	-2.3026	-1.8371
TN:	-2.8933	0.1726	-1.9059	-2.1439	-1.3906	-2.1407	-1.9981	-2.3026	-1.8253
TN:	-3.0606	0.0250	-2.1173	-2.1323	-1.4951	-2.9418	-1.9609	-2.3026	-1.9982

220:
YLR293C
GSP1
chr12:721430-720771
Ran GTPase; GTP binding protein (mammalian Ranp homolog) involved in the maintenance of nuclear organization, RNA processing and transport; regulated by Srm1p, Rna1p, Yrb1p, Yrb2p, Yrp4p, Yrb30p, Cse1p and Kap95p; GSP1 has a paralog, GSP2, that arose from the whole genome duplication
YBR143C
SUP45
chr2:532182-530869
Polypeptide release factor (eRF1) in translation termination; mutant form acts as a recessive omnipotent suppressor; methylated by Mtq2p-Trm112p in ternary complex eRF1-eRF3-GTP; mutation of methylation site confers resistance to zymocin; has a role in cytokinesis through interaction with Mlc1p

#True: 5
Fea.Sc	6.6245	-74.3400	9.0000	0.0023	9.0000	-1.3637	-1.8775	
TN:	-3.0590	-1.9278	-1.9609	-2.1310	-1.4599	-2.2334	-1.5085	-2.3026	-2.0729
TN:	-3.2871	-2.1010	-1.8370	-2.3677	-1.3463	-2.2963	-1.4060	-2.3026	-2.1180
TN:	-3.2877	-2.2543	-1.8478	-2.0733	-1.2696	-2.2256	-1.4231	-2.3026	-2.0855
TN:	-2.8933	-1.8876	-1.9059	-2.1439	-1.3906	-2.7058	-2.0198	-2.3026	-2.1562
TN:	-3.0606	-1.9250	-2.1173	-2.1323	-1.4951	-2.6691	-1.4017	-2.3026	-2.1379

221:
YPR041W
TIF5
chr16:648704-649921
Translation initiation factor eIF5; functions both as a GTPase-activating protein to mediate hydrolysis of ribosome-bound GTP and as a GDP dissociation inhibitor to prevent recycling of eIF2
YLR039C
RIC1
chr12:228596-225426
Protein involved in retrograde transport to the cis-Golgi network; forms heterodimer with Rgp1p that acts as a GTP exchange factor for Ypt6p; involved in transcription of rRNA and ribosomal protein genes

#True: 5
Fea.Sc	8.6716	-72.4595	9.0000	0.0067	9.0000	-1.2860	-1.0221	
TN:	-3.0590	-1.9278	-1.9609	-2.1310	-1.4599	-2.2334	0.2565	-2.3026	-1.8523
TN:	-3.2871	-2.1010	-1.8370	-2.3677	-1.3463	-2.2963	0.2310	-2.3026	-1.9134
TN:	-3.2877	-2.2543	-1.8478	-2.0733	-1.2696	-2.2256	0.2282	-2.3026	-1.8791
TN:	-2.8933	-1.8876	-1.9059	-2.1439	-1.3906	-0.9389	0.3846	-2.3026	-1.6348
TN:	-3.0606	-1.9250	-2.1173	-2.1323	-1.4951	-2.6691	0.1746	-2.3026	-1.9409

222:
YPL256C
CLN2
chr16:66614-64977
G1 cyclin involved in regulation of the cell cycle; activates Cdc28p kinase to promote the G1 to S phase transition; late G1 specific expression depends on transcription factor complexes, MBF (Swi6p-Mbp1p) and SBF (Swi6p-Swi4p); CLN2 has a paralog, CLN1, that arose from the whole genome duplication
YGL003C
CDH1
chr7:494174-492474
Cell-cycle regulated activator of the anaphase-promoting complex/cyclosome (APC/C), which directs ubiquitination of cyclins resulting in mitotic exit; targets the APC/C to specific substrates including Cdc20p, Ase1p, Cin8p and Fin1p

#True: 5
Fea.Sc	22.8327	-46.4797	9.0000	0.0094	9.0000	-0.6198	-1.4628	
TN:	0.5198	-1.0748	-1.9609	-2.1310	-1.4599	-0.3692	-0.1616	-2.3026	-1.1175
TN:	0.5724	-0.6694	-1.8370	-2.3677	-1.3463	-0.6202	-0.0119	-2.3026	-1.0728
TN:	0.6725	-0.9963	-1.8478	-2.0733	-1.2696	-0.6672	-0.2107	-2.3026	-1.0869
TN:	0.6665	-1.0794	-1.9059	-2.1439	-1.3906	-0.4103	-0.2689	-2.3026	-1.1044
TN:	0.6417	-1.2433	-2.1173	-2.1323	-1.4951	-0.5382	-0.3062	-2.3026	-1.1866

223:
YKL196C
YKT6
chr11:75534-74932
Vesicle membrane protein (v-SNARE) with acyltransferase activity; involved in trafficking to and within the Golgi, endocytic trafficking to the vacuole, and vacuolar fusion; membrane localization due to prenylation at the carboxy-terminus
YLR065C
ENV10
chr12:266918-266373
Protein proposed to be involved in vacuolar functions; mutant shows defect in CPY processing; YLR065C is not an essential gene

#True: 5
Fea.Sc	7.5254	-61.3781	9.0000	0.0099	9.0000	-1.7116	-2.9984	
TN:	-3.0590	-1.0748	-1.9609	-2.1310	-1.4599	-2.2334	-2.6000	-2.3026	-2.1027
TN:	-3.2871	-1.3226	-1.8370	-2.3677	-1.3463	-2.2963	-1.9147	-2.3026	-2.0843
TN:	-3.2877	-0.9963	-1.8478	-2.0733	-1.2696	-2.2256	-1.8573	-2.3026	-1.9825
TN:	-2.8933	-1.0794	-1.9059	-2.1439	-1.3906	-2.7058	-1.9981	-2.3026	-2.0524
TN:	-3.0606	-1.2433	-2.1173	-2.1323	-1.4951	-2.6691	-1.9609	-2.3026	-2.1226

224:
YNL308C
KRI1
chr14:55897-54122
Essential nucleolar protein required for 40S ribosome biogenesis; associate with snR30; physically and functionally interacts with Krr1p
YCL059C
KRR1
chr3:23379-22429
Essential nucleolar protein required for the synthesis of 18S rRNA and for the assembly of 40S ribosomal subunit

#True: 5
Fea.Sc	61.2825	24.2041	5.0000	0.0176	9.0000	0.0000	-1.0000	
TN:	2.9703	3.5973	0.6269	-2.1310	-1.4599	1.0280	0.2565	-2.3026	0.3232
TN:	2.2363	4.4335	1.0424	-2.3677	-1.3463	1.0936	0.2310	-2.3026	0.3775
TN:	2.7548	3.4525	1.0348	-2.0733	-1.2696	1.0262	0.2282	-2.3026	0.3564
TN:	3.0497	3.2403	0.4370	-2.1439	-1.3906	1.5291	0.3846	-2.3026	0.3504
TN:	2.7993	3.5897	0.6193	-2.1323	-1.4951	0.9929	0.1746	-2.3026	0.2807

225:
YDR537C

chr4:1511461-1510856
Dubious open reading frame; unlikely to encode a functional protein, based on available experimental and comparative sequence data; almost completely overlaps verified ORF PAD1/YDR538W
YNL044W
YIP3
chr14:545268-545877
Protein localized to COPII vesicles; proposed to be involved in ER to Golgi transport; interacts with members of the Rab GTPase family and Yip1p; also interacts with Rtn1p

#True: 5
Fea.Sc	6.7584	-17.8097	3.0000	0.0362	9.0000	-0.9993	0.0000	
TN:	-3.0590	-0.8846	0.1569	0.7148	-1.4599	-1.0024	0.7619	-2.3026	-0.8844
TN:	-3.2871	-0.7566	0.7810	1.1637	-1.3463	-0.7392	0.5454	-2.3026	-0.7427
TN:	-3.2877	-0.6212	0.9602	0.8424	-1.2696	-0.6271	0.5491	-2.3026	-0.7196
TN:	-2.8933	-0.7216	1.0586	0.7038	-1.3906	-0.9389	0.6691	-2.3026	-0.7269
TN:	-3.0606	-0.4824	0.7818	0.6993	-1.4951	-0.7502	0.5811	-2.3026	-0.7536

226:
YIL033C
BCY1
chr9:291669-290419
Regulatory subunit of the cyclic AMP-dependent protein kinase (PKA); PKA is a component of a signaling pathway that controls a variety of cellular processes, including metabolism, cell cycle, stress response, stationary phase, and sporulation
YNL027W
CRZ1
chr14:579580-581616
Transcription factor, activates transcription of stress response genes; nuclear localization is positively regulated by calcineurin-mediated dephosphorylation; rapidly localizes to the nucleus under blue light stress

#True: 5
Fea.Sc	20.0000	-57.5354	9.0000	0.0112	9.0000	-0.8063	-1.2415	
TN:	0.5198	-1.0748	-1.9609	-2.1310	-1.4599	-0.3692	-0.1616	-2.3026	-1.1175
TN:	0.5724	-1.3226	-1.8370	-2.3677	-1.3463	-0.6202	-0.0119	-2.3026	-1.1545
TN:	0.6725	-0.9963	-1.8478	-2.0733	-1.2696	-0.6672	-0.2107	-2.3026	-1.0869
TN:	0.6665	-1.0794	-1.9059	-2.1439	-1.3906	-0.4103	-0.2689	-2.3026	-1.1044
TN:	0.6417	-1.2433	-2.1173	-2.1323	-1.4951	-0.5382	-0.3062	-2.3026	-1.1866

227:
YDL156W
CMR1
chr4:174918-176486
DNA-binding protein with preference for UV-damaged DNA; protein sequence contains three WD domains (WD-40 repeat); green fluorescent protein (GFP)-fusion protein localizes to the cytoplasm and nucleus; potential regulatory target of Mbp1p, which binds to the promoter region; co-localizes with Hos2p in nuclear foci in response to DNA damage by MMS
YLR234W
TOP3
chr12:609783-611753
DNA Topoisomerase III; conserved protein that functions in a complex with Sgs1p and Rmi1p to relax single-stranded negatively-supercoiled DNA preferentially, involved in telomere stability and regulation of mitotic recombination

#True: 5
Fea.Sc	11.9751	-40.0000	9.0000	0.0101	9.0000	-2.9986	-0.3334	
TN:	-3.0590	-0.8846	-1.9609	-2.1310	-1.4599	-1.7340	-0.0225	-2.3026	-1.6943
TN:	-3.2871	-0.6694	-1.8370	-2.3677	-1.3463	-1.7710	0.3492	-2.3026	-1.6540
TN:	-3.2877	-0.6212	-1.8478	-2.0733	-1.2696	-1.8317	0.5240	-2.3026	-1.5887
TN:	-2.8933	-0.7216	-1.9059	-2.1439	-1.3906	-1.8317	0.4219	-2.3026	-1.5960
TN:	-3.0606	-0.4824	-2.1173	-2.1323	-1.4951	-1.8143	0.4522	-2.3026	-1.6190

228:
YDR418W
RPL12B
chr4:1301616-1302113
Ribosomal 60S subunit protein L12B; rpl12a rpl12b double mutant exhibits slow growth and slow translation; homologous to mammalian ribosomal protein L12 and bacterial L11; RPL12B has a paralog, RPL12A, that arose from the whole genome duplication
YHR064C
SSZ1
chr8:227141-225525
Hsp70 protein that interacts with Zuo1p (a DnaJ homolog) to form a ribosome-associated complex that binds the ribosome via the Zuo1p subunit; also involved in pleiotropic drug resistance via sequential activation of PDR1 and PDR5; binds ATP

#True: 5
Fea.Sc	10.8828	-61.4931	9.0000	0.0061	9.0000	-0.9993	-1.7937	
TN:	-3.0590	-1.0748	-1.9609	-2.1310	-1.4599	-1.0024	-1.5085	-2.3026	-1.8124
TN:	-3.2871	-1.3226	-1.8370	-2.3677	-1.3463	-0.7392	-1.4060	-2.3026	-1.8261
TN:	-3.2877	-0.9963	-1.8478	-2.0733	-1.2696	-0.6271	-1.4231	-2.3026	-1.7284
TN:	-2.8933	-1.0794	-1.9059	-2.1439	-1.3906	-0.9389	-2.0198	-2.3026	-1.8343
TN:	-3.0606	-1.2433	-2.1173	-2.1323	-1.4951	-0.7502	-1.4017	-2.3026	-1.8129

229:
YML062C
MFT1
chr13:148683-147505
Subunit of the THO complex; THO is a nuclear complex comprised of Hpr1p, Mft1p, Rlr1p, and Thp2p, that is involved in transcription elongation and mitotic recombination; involved in telomere maintenance
YMR125W
STO1
chr13:517539-520446
Large subunit of the nuclear mRNA cap-binding protein complex; interacts with Npl3p to carry nuclear poly(A)+ mRNA to cytoplasm; also involved in nuclear mRNA degradation and telomere maintenance; orthologous to mammalian CBP80

#True: 5
Fea.Sc	8.1546	-93.9351	9.0000	0.0032	9.0000	-0.8526	-0.5047	
TN:	-3.0590	-1.6349	-1.9609	-2.1310	-1.4599	-0.3692	-0.0225	-2.3026	-1.6175
TN:	-3.2871	-1.5703	-1.8370	-2.3677	-1.3463	-0.6202	0.3492	-2.3026	-1.6227
TN:	-3.2877	-1.7966	-1.8478	-2.0733	-1.2696	-0.6672	0.5240	-2.3026	-1.5901
TN:	-2.8933	-1.6833	-1.9059	-2.1439	-1.3906	-0.4103	0.4219	-2.3026	-1.5385
TN:	-3.0606	-1.7603	-2.1173	-2.1323	-1.4951	-0.5382	0.4522	-2.3026	-1.6193

230:
YLR308W
CDA2
chr12:747937-748875
Chitin deacetylase; together with Cda1p involved in the biosynthesis ascospore wall component, chitosan; required for proper rigidity of the ascospore wall
YGL084C
GUP1
chr7:352298-350616
Plasma membrane protein involved in remodeling GPI anchors; member of the MBOAT family of putative membrane-bound O-acyltransferases; proposed to be involved in glycerol transport; GUP1 has a paralog, GUP2, that arose from the whole genome duplication

#True: 5
Fea.Sc	12.4299	0.0000	0.0000	0.0627	4.0000	-0.7320	-0.2947	
TN:	-3.0590	0.0723	2.3417	1.8308	1.4479	-0.3692	-0.0225	-2.3026	-0.0076
TN:	-3.2871	2.0855	2.3698	1.5081	1.1377	-0.6202	0.3492	-2.3026	0.1551
TN:	-3.2877	0.1668	2.3465	2.0346	0.8424	-0.6672	0.5240	-2.3026	-0.0429
TN:	-2.8933	0.1726	2.2547	2.0464	1.1991	-0.4103	0.4219	-2.3026	0.0611
TN:	-3.0606	0.0250	2.3829	2.2287	1.1991	-0.5382	0.4522	-2.3026	0.0483

231:
YMR142C
RPL13B
chr13:551207-550206
Ribosomal 60S subunit protein L13B; not essential for viability; homologous to mammalian ribosomal protein L13, no bacterial homolog; RPL13B has a paralog, RPL13A, that arose from the whole genome duplication
YDL136W
RPL35B
chr4:217600-218367
Ribosomal 60S subunit protein L35B; homologous to mammalian ribosomal protein L35 and bacterial L29; RPL35B has a paralog, RPL35A, that arose from the whole genome duplication

#True: 5
Fea.Sc	7.2220	-8.3626	9.0000	0.0049	9.0000	-0.0019	0.0000	
TN:	-3.0590	0.0723	-1.9609	-2.1310	-1.4599	1.0280	0.7619	-2.3026	-1.1314
TN:	-3.2871	-0.7566	-1.8370	-2.3677	-1.3463	1.0936	0.5454	-2.3026	-1.2823
TN:	-3.2877	0.1668	-1.8478	-2.0733	-1.2696	1.0262	0.5491	-2.3026	-1.1299
TN:	-2.8933	0.1726	-1.9059	-2.1439	-1.3906	1.5291	0.6691	-2.3026	-1.0332
TN:	-3.0606	0.0250	-2.1173	-2.1323	-1.4951	0.9929	0.5811	-2.3026	-1.1886
Included in:	cytoplasmic ribosomal large subunit: [YBR084C-A, YPL220W, YDL081C, YPL079W, YNL162W, YGL103W, YOR234C, YKL006W, YNL067W, YGL147C, YLR325C, YDR500C, YMR242C, YLR029C, YLR344W, YIL148W, YJL189W, YPL249C-A, YLR340W, YPL131W, YPR102C, YOL039W, YBL087C, YGR085C, YER056C-A, YDL136W, YJR094W-A, YLR406C, YHL033C, YDR382W, YBR031W, YNL069C, YBL092W, YLR185W, YFR031C-A, YKL180W, YIL018W, YIL133C, YDL075W, YBR191W, YKR094C, YGL076C, YGL031C, YHR141C, YOL120C, YOR312C, YHR010W, YLL045C, YDL184C, YER117W, YOR063W, YNL301C, YBL027W, YML073C, YDL130W, YDR012W, YEL054C, YMR142C, YDL082W, YGL030W, YJL177W, YHL001W, YMR121C, YGR034W, YLR075W, YOL127W, YPL143W, YDR418W, YPL198W, YPR043W, YDR471W, YGR148C, YDL191W, YIL052C, YDL133C-A, YMR194W, YGL135W, YLR061W, YLR448W, YFL034C-A, YFR032C-A]

232:
YKL143W
LTV1
chr11:176781-178172
Component of the GSE complex; GSE is required for proper sorting of amino acid permease Gap1p; required for ribosomal small subunit export from nucleus; required for growth at low temperature
YMR307W
GAS1
chr13:887003-888682
Beta-1,3-glucanosyltransferase, required for cell wall assembly and also has a role in transcriptional silencing; localizes to the cell surface via a glycosylphosphatidylinositol (GPI) anchor; also found at the nuclear periphery

#True: 5
Fea.Sc	8.7871	-36.4331	9.0000	0.0055	9.0000	-1.5821	-1.4592	
TN:	-3.0590	-0.8846	-1.9609	-2.1310	-1.4599	-2.2334	-0.1616	-2.3026	-1.7741
TN:	-3.2871	-0.6694	-1.8370	-2.3677	-1.3463	-2.2963	-0.0119	-2.3026	-1.7648
TN:	-3.2877	-0.6212	-1.8478	-2.0733	-1.2696	-2.2256	-0.2107	-2.3026	-1.7298
TN:	-2.8933	-0.7216	-1.9059	-2.1439	-1.3906	-2.7058	-0.2689	-2.3026	-1.7916
TN:	-3.0606	-0.4824	-2.1173	-2.1323	-1.4951	-2.6691	-0.3062	-2.3026	-1.8207

233:
YDR148C
KGD2
chr4:755066-753675
Dihydrolipoyl transsuccinylase; component of the mitochondrial alpha-ketoglutarate dehydrogenase complex, which catalyzes the oxidative decarboxylation of alpha-ketoglutarate to succinyl-CoA in the TCA cycle; phosphorylated
YKR026C
GCN3
chr11:489655-488738
Alpha subunit of the translation initiation factor eIF2B; the guanine-nucleotide exchange factor for eIF2; activity subsequently regulated by phosphorylated eIF2; first identified as a positive regulator of GCN4 expression

#True: 5
Fea.Sc	9.3029	-77.3611	9.0000	0.0047	9.0000	-1.8526	-1.8836	
TN:	-3.0590	-1.9278	-1.9609	-2.1310	-1.4599	-2.2238	-1.5085	-2.3026	-2.0717
TN:	-3.2871	-2.1010	-1.8370	-2.3677	-1.3463	-2.2004	-1.4060	-2.3026	-2.1060
TN:	-3.2877	-2.2543	-1.8478	-2.0733	-1.2696	-2.2256	-1.4231	-2.3026	-2.0855
TN:	-2.8933	-1.8876	-1.9059	-2.1439	-1.3906	-2.1407	-2.0198	-2.3026	-2.0855
TN:	-3.0606	-1.9250	-2.1173	-2.1323	-1.4951	-2.9418	-1.4017	-2.3026	-2.1720

234:
YHL035C
VMR1
chr8:32756-27978
Vacuolar membrane protein; involved in multiple drug resistance and metal sensitivity; ATP-binding cassette (ABC) family member involved in drug transport; potential Cdc28p substrate; induced under respiratory conditions; VMR1 has a paralog, YBT1, that arose from the whole genome duplication
YGR103W
NOP7
chr7:695417-697234
Component of several different pre-ribosomal particles; forms a complex with Ytm1p and Erb1p that is required for maturation of the large ribosomal subunit; required for exit from G<sub>0</sub> and the initiation of cell proliferation

#True: 5
Fea.Sc	8.6576	-35.9617	9.0000	0.0045	9.0000	-0.9966	-1.9087	
TN:	-3.0590	-0.8846	-1.9609	-2.1310	-1.4599	-1.0024	-1.5085	-2.3026	-1.7886
TN:	-3.2871	-0.6694	-1.8370	-2.3677	-1.3463	-0.7392	-1.4060	-2.3026	-1.7444
TN:	-3.2877	-0.6212	-1.8478	-2.0733	-1.2696	-0.6271	-1.4231	-2.3026	-1.6816
TN:	-2.8933	-0.7216	-1.9059	-2.1439	-1.3906	-0.9389	-2.0198	-2.3026	-1.7896
TN:	-3.0606	-0.4824	-2.1173	-2.1323	-1.4951	-0.7502	-1.4017	-2.3026	-1.7178

235:
YJR009C
TDH2
chr10:454681-453683
Glyceraldehyde-3-phosphate dehydrogenase, isozyme 2; involved in glycolysis and gluconeogenesis; tetramer that catalyzes the reaction of glyceraldehyde-3-phosphate to 1,3 bis-phosphoglycerate; detected in the cytoplasm and cell wall; protein abundance increases in response to DNA replication stress; TDH2 has a paralog, TDH3, that arose from the whole genome duplication
YDR198C
RKM2
chr4:853972-852533
Ribosomal protein lysine methyltransferase; responsible for trimethylation of the lysine residue at position 3 of Rpl12Ap and Rpl12Bp

#True: 5
Fea.Sc	11.8015	-27.5741	7.0000	0.0304	9.0000	-1.6122	-1.7683	
TN:	-3.0590	-0.8846	0.6857	0.7148	-1.4599	-2.2334	-1.5085	-2.3026	-1.2559
TN:	-3.2871	-0.6694	0.6559	0.5941	-1.3463	-2.2963	-1.4060	-2.3026	-1.2572
TN:	-3.2877	-0.6212	0.4941	0.8424	-1.2696	-2.2256	-1.4231	-2.3026	-1.2242
TN:	-2.8933	-0.7216	0.8073	0.7038	-1.3906	-2.7058	-2.0198	-2.3026	-1.3153
TN:	-3.0606	-0.4824	0.4651	0.6993	-1.4951	-2.6691	-1.4017	-2.3026	-1.2809

236:
YOR224C
RPB8
chr15:761265-760825
RNA polymerase subunit ABC14.5; common to RNA polymerases I, II, and III
YDL140C
RPO21
chr4:210561-205360
RNA polymerase II largest subunit B220; part of central core; phosphorylation of C-terminal heptapeptide repeat domain regulates association with transcription and splicing factors; similar to bacterial beta-prime

#True: 5
Fea.Sc	96.0306	-16.9756	9.0000	0.0207	9.0000	-0.9743	0.0000	
TN:	1.1377	-0.8846	-1.9609	-2.1310	-1.4599	-1.0024	0.7619	-2.3026	-0.9802
TN:	2.4186	-0.7566	-1.8370	0.5941	-1.3463	-0.7392	0.5454	-2.3026	-0.4279
TN:	1.1301	-0.6212	-1.8478	-2.0733	-1.2696	-0.6271	0.5491	-2.3026	-0.8828
TN:	1.5356	-0.7216	-1.9059	-2.1439	-1.3906	-0.9389	0.6691	-2.3026	-0.8998
TN:	1.9410	-0.4824	-2.1173	-2.1323	-1.4951	-0.7502	0.5811	-2.3026	-0.8447
Included in:	DNA-directed RNA polymerase II complex: [YOR224C, YOR151C, YJL140W, YDL140C, YBR154C, YOR210W, YGL070C, YPR187W, YHR143W-A, YDR404C, YIL021W, YOL005C]

237:
YBR125C
PTC4
chr2:488380-487199
Cytoplasmic type 2C protein phosphatase (PP2C); identified as a high-copy number suppressor of cnb1 mpk1 synthetic lethality; overexpression decreases high-osmolarity induced Hog1p phosphorylation and kinase activity
YML091C
RPM2
chr13:90731-87123
Protein subunit of mitochondrial RNase P; has roles in nuclear transcription, cytoplasmic and mitochondrial RNA processing, and mitochondrial translation; distributed to mitochondria, cytoplasmic processing bodies, and the nucleus

#True: 5
Fea.Sc	7.7058	-54.9773	9.0000	0.0056	9.0000	-0.6177	-0.4170	
TN:	-3.0590	-1.0748	-1.9609	-2.1310	-1.4599	-0.3692	-0.0225	-2.3026	-1.5475
TN:	-3.2871	-1.3226	-1.8370	-2.3677	-1.3463	-0.6202	0.3492	-2.3026	-1.5918
TN:	-3.2877	-0.9963	-1.8478	-2.0733	-1.2696	-0.6672	0.5240	-2.3026	-1.4901
TN:	-2.8933	-1.0794	-1.9059	-2.1439	-1.3906	-0.4103	0.4219	-2.3026	-1.4630
TN:	-3.0606	-1.2433	-2.1173	-2.1323	-1.4951	-0.5382	0.4522	-2.3026	-1.5546

238:
YPR086W
SUA7
chr16:710101-711138
Transcription factor TFIIB; a general transcription factor required for transcription initiation and start site selection by RNA polymerase II
YOR361C
PRT1
chr15:1017652-1015361
eIF3b subunit of the core complex of translation initiation factor 3 (eIF3), essential for translation; part of a subcomplex (Prt1p-Rpg1p-Nip1p) that stimulates binding of mRNA and tRNA(i)Met to ribosomes

#True: 5
Fea.Sc	8.8557	-74.2559	9.0000	0.0033	9.0000	-1.5207	-1.5623	
TN:	-3.0590	-1.9278	-1.9609	-2.1310	-1.4599	-2.2334	-0.1616	-2.3026	-1.9045
TN:	-3.2871	-2.1010	-1.8370	-2.3677	-1.3463	-2.2963	-0.0119	-2.3026	-1.9437
TN:	-3.2877	-2.2543	-1.8478	-2.0733	-1.2696	-2.2256	-0.2107	-2.3026	-1.9340
TN:	-2.8933	-1.8876	-1.9059	-2.1439	-1.3906	-2.7058	-0.2689	-2.3026	-1.9373
TN:	-3.0606	-1.9250	-2.1173	-2.1323	-1.4951	-2.6691	-0.3062	-2.3026	-2.0010

239:
YBL030C
PET9
chr2:163997-163041
Major ADP/ATP carrier of the mitochondrial inner membrane; exchanges cytosolic ADP for mitochondrially synthesized ATP; also imports heme and ATP; phosphorylated; required for viability in many lab strains that carry a sal1 mutation; PET9 has a paralog, AAC3, that arose from the whole genome duplication
YGL167C
PMR1
chr7:190468-187616
High affinity Ca2+/Mn2+ P-type ATPase required for Ca2+ and Mn2+ transport into Golgi; involved in Ca2+ dependent protein sorting and processing; mutations in human homolog ATP2C1 cause acantholytic skin condition Hailey-Hailey disease

#True: 5
Fea.Sc	8.3185	-5.6854	9.0000	0.0121	9.0000	-0.9378	-0.9459	
TN:	-3.0590	0.0723	-1.9609	-2.1310	-1.4599	-1.0024	0.2565	-2.3026	-1.4484
TN:	-3.2871	-0.7566	-1.8370	-2.3677	-1.3463	-0.7392	0.2310	-2.3026	-1.5507
TN:	-3.2877	0.1668	-1.8478	-2.0733	-1.2696	-0.6271	0.2282	-2.3026	-1.3766
TN:	-2.8933	0.1726	-1.9059	-2.1439	-1.3906	-0.9389	0.3846	-2.3026	-1.3772
TN:	-3.0606	0.0250	-2.1173	-2.1323	-1.4951	-0.7502	0.1746	-2.3026	-1.4573

240:
YIL076W
SEC28
chr9:216658-217548
Epsilon-COP subunit of the coatomer; regulates retrograde Golgi-to-ER protein traffic; stabilizes Cop1p, the alpha-COP and the coatomer complex; non-essential for cell growth; protein abundance increases in response to DNA replication stress
YNL287W
SEC21
chr14:91994-94801
Gamma subunit of coatomer; coatomer is a heptameric protein complex that together with Arf1p forms the COPI coat; involved in ER to Golgi transport of selective cargo

#True: 5
Fea.Sc	31.7058	-20.2712	9.0000	0.0138	9.0000	-0.9992	0.0000	
TN:	0.5198	-0.8846	-1.9609	-2.1310	-1.4599	-1.0024	0.7619	-2.3026	-1.0575
TN:	1.5897	-0.7566	-1.8370	-2.3677	-1.3463	-0.7392	0.5454	-2.3026	-0.9018
TN:	0.6725	-0.6212	-1.8478	-2.0733	-1.2696	-0.6271	0.5491	-2.3026	-0.9400
TN:	0.6665	-0.7216	-1.9059	-2.1439	-1.3906	-0.9389	0.6691	-2.3026	-1.0085
TN:	0.6417	-0.4824	-2.1173	-2.1323	-1.4951	-0.7502	0.5811	-2.3026	-1.0071
Included in:	COPI: [YER122C, YGL137W, YPL010W, YFR051C, YIL076W, YDL145C, YDR238C, YNL287W]

241:
YDR473C
PRP3
chr4:1405854-1404445
Splicing factor; component of the U4/U6-U5 snRNP complex
YIR005W
IST3
chr9:364889-365335
Component of the U2 snRNP; required for the first catalytic step of splicing and for spliceosomal assembly; interacts with Rds3p and is required for Mer1p-activated splicing

#True: 5
Fea.Sc	8.1657	-95.1203	9.0000	0.0040	9.0000	-0.9943	-2.9989	
TN:	-3.0590	-1.6349	-1.9609	-2.1310	-1.4599	-1.0024	-2.6000	-2.3026	-2.0188
TN:	-3.2871	-1.5703	-1.8370	-2.3677	-1.3463	-0.7392	-1.9147	-2.3026	-1.9206
TN:	-3.2877	-1.7966	-1.8478	-2.0733	-1.2696	-0.6271	-1.8573	-2.3026	-1.8828
TN:	-2.8933	-1.6833	-1.9059	-2.1439	-1.3906	-0.9389	-1.9981	-2.3026	-1.9071
TN:	-3.0606	-1.7603	-2.1173	-2.1323	-1.4951	-0.7502	-1.9609	-2.3026	-1.9474

242:
YOL149W
DCP1
chr15:44938-45633
Subunit of the Dcp1p-Dcp2p decapping enzyme complex; decapping complex removes the 5' cap structure from mRNAs prior to their degradation; enhances the activity of catalytic subunit Dcp2p; regulated by DEAD box protein Dhh1p; forms cytoplasmic foci upon DNA replication stress
YNL113W
RPC19
chr14:412771-413199
RNA polymerase subunit AC19; common to RNA polymerases I and III

#True: 5
Fea.Sc	7.7058	-89.7524	9.0000	0.0024	9.0000	-1.2200	-1.8096	
TN:	-3.0590	-1.6349	-1.9609	-2.1310	-1.4599	-1.0024	-1.5085	-2.3026	-1.8824
TN:	-3.2871	-2.1010	-1.8370	-2.3677	-1.3463	-0.7392	-1.4060	-2.3026	-1.9234
TN:	-3.2877	-1.7966	-1.8478	-2.0733	-1.2696	-0.6271	-1.4231	-2.3026	-1.8285
TN:	-2.8933	-1.6833	-1.9059	-2.1439	-1.3906	-0.9389	-2.0198	-2.3026	-1.9098
TN:	-3.0606	-1.7603	-2.1173	-2.1323	-1.4951	-0.7502	-1.4017	-2.3026	-1.8775

243:
YMR228W
MTF1
chr13:724626-725651
Mitochondrial RNA polymerase specificity factor; has structural similarity to S-adenosylmethionine-dependent methyltransferases and functional similarity to bacterial sigma-factors; Mtf1p interacts with and stabilizes the Rpo41p-promoter complex, enhancing DNA bending and melting to facilitate pre-initiation open complex formation
YPR028W
YOP1
chr16:623527-624202
Membrane protein that interacts with Yip1p to mediate membrane traffic; interacts with Sey1p to maintain ER morphology; overexpression leads to cell death and accumulation of internal cell membranes; mutants have reduced phosphatidylserine transfer between the ER and mitochondria; forms ER foci upon DNA replication stress

#True: 5
Fea.Sc	6.6305	-33.3695	9.0000	0.0097	9.0000	-1.0004	-0.8180	
TN:	-3.0590	-0.8846	-1.9609	-2.1310	-1.4599	-1.0024	0.2565	-2.3026	-1.5680
TN:	-3.2871	-0.6694	-1.8370	-2.3677	-1.3463	-0.7392	0.2310	-2.3026	-1.5398
TN:	-3.2877	-0.6212	-1.8478	-2.0733	-1.2696	-0.6271	0.2282	-2.3026	-1.4751
TN:	-2.8933	-0.7216	-1.9059	-2.1439	-1.3906	-0.9389	0.3846	-2.3026	-1.4890
TN:	-3.0606	-0.4824	-2.1173	-2.1323	-1.4951	-0.7502	0.1746	-2.3026	-1.5207

244:
YGR009C
SEC9
chr7:511002-509047
t-SNARE protein important for fusion of secretory vesicles with the plasma membrane; similar to but not functionally redundant with Spo20p; interacts non-exocyst bound Sec6p; SNAP-25 homolog
YDR122W
KIN1
chr4:694700-697894
Serine/threonine protein kinase involved in regulation of exocytosis; localizes to the cytoplasmic face of the plasma membrane; KIN1 has a paralog, KIN2, that arose from the whole genome duplication

#True: 5
Fea.Sc	20.0000	-41.5875	5.0000	0.0253	9.0000	-0.4311	-1.8956	
TN:	0.5198	-1.0748	0.6269	0.7148	-1.4599	-0.3692	-1.5085	-2.3026	-0.6067
TN:	0.5724	-0.6694	1.0424	0.5941	-1.3463	-0.6202	-1.4060	-2.3026	-0.5169
TN:	0.6725	-0.9963	1.0348	0.8424	-1.2696	-0.6672	-1.4231	-2.3026	-0.5136
[truncated: 1,427,006 more chars]
