# Supplementary material for: Heterodimeric protein complex identification by naïve Bayes classifiers
Source: BMC Bioinformatics. 2013 Dec 3;14:347. doi: 10.1186/1471-2105-14-347 (PMC4219333; doi:10.1186/1471-2105-14-347)
Supplement: Additional file 2 — Parameters of trained naïve Bayes classifiers. This file shows for a feature, the pair of multinomial distributions trained by positive and negative training examples in each fold of the cross-validation. [file 1471-2105-14-347-S2.txt]

FOLD = 0
PPIWeight.Score
Interval:	6.624	19.285	31.945	44.605	57.265	69.926	82.586	95.246	107.906	120.567	133.227	
Log Odds:	-3.0590	0.5198	1.4479	2.3475	2.9703	3.2778	3.7404	1.1377	2.6418	3.3349	
PosDist: 	0.0382	0.1756	0.1908	0.1450	0.1908	0.1298	0.0687	0.0153	0.0229	0.0229	
NegDist: 	0.8132	0.1044	0.0449	0.0139	0.0098	0.0049	0.0016	0.0049	0.0016	0.0008	

PPIWeight.DiffToMax
Interval:	-136.646	-112.601	-88.556	-64.51	-40.465	-16.42	7.625	31.67	55.715	79.761	103.806	
Log Odds:	0.4446	-1.6349	-1.9278	-1.0748	-0.8846	0.0723	3.5973	5.2320	3.6226	2.2363	
PosDist: 	0.0076	0.0076	0.0229	0.0916	0.1145	0.2595	0.2977	0.1527	0.0305	0.0153	
NegDist: 	0.0049	0.0392	0.1574	0.2684	0.2773	0.2414	0.0082	0.0008	0.0008	0.0016	

RandomWalkProximity.Rank
Interval:	0	1	2	3	4	5	6	7	8	9	
Log Odds:	2.3417	2.1379	1.4586	0.1569	0.5017	0.6269	0.2214	0.6857	0.0768	-1.9609	
PosDist: 	0.3053	0.2214	0.1298	0.0305	0.0458	0.0534	0.0305	0.0534	0.0229	0.1069	
NegDist: 	0.0294	0.0261	0.0302	0.0261	0.0277	0.0285	0.0245	0.0269	0.0212	0.7594	

RandomWalkProximity.Score
Interval:	0.001	0.021	0.041	0.061	0.081	0.101	0.121	0.141	0.161	0.181	0.2	
Log Odds:	-2.1310	0.7148	1.5432	1.8308	3.2171	3.3349	1.5432	2.5240	2.6418	1.1377	
PosDist: 	0.0916	0.2901	0.2214	0.1069	0.1221	0.0687	0.0382	0.0305	0.0229	0.0076	
NegDist: 	0.7716	0.1419	0.0473	0.0171	0.0049	0.0024	0.0082	0.0024	0.0016	0.0024	

SemanticSim.BP.Rank
Interval:	0	1	2	3	4	5	6	7	8	9	
Log Odds:	3.5713	2.4775	2.0738	2.2363	1.4479	1.3200	1.1377	0.6269	0.4037	-1.4599	
PosDist: 	0.2901	0.1069	0.1298	0.0840	0.0382	0.0458	0.0382	0.0305	0.0305	0.2061	
NegDist: 	0.0082	0.0090	0.0163	0.0090	0.0090	0.0122	0.0122	0.0163	0.0204	0.8874	

SemanticSim.BP.DiffToMax
Interval:	-2.999	-2.57	-2.141	-1.712	-1.283	-0.854	-0.425	0.004	0.432	0.861	1.29	
Log Odds:	-1.7340	-0.4717	-2.2238	-2.2334	-1.0024	-0.3692	1.0280	2.8425	3.9411	3.6226	
PosDist: 	0.0076	0.0076	0.0153	0.0229	0.0916	0.0992	0.5267	0.0840	0.0840	0.0611	
NegDist: 	0.0432	0.0122	0.1411	0.2137	0.2496	0.1436	0.1884	0.0049	0.0016	0.0016	

SemanticSim.MF.DiffToMax
Interval:	-2.999	-2.53	-2.062	-1.594	-1.125	-0.657	-0.188	0.28	0.748	1.217	1.685	
Log Odds:	-2.6000	-0.4204	-1.5085	-0.1616	0.2565	-0.0225	0.7619	2.3698	3.1526	4.4335	
PosDist: 	0.0076	0.0305	0.0763	0.1145	0.2214	0.0534	0.2901	0.0611	0.0763	0.0687	
NegDist: 	0.1028	0.0465	0.3450	0.1346	0.1713	0.0546	0.1354	0.0057	0.0033	0.0008	

FOLD = 1
PPIWeight.Score
Interval:	6.624	18.181	29.737	41.293	52.849	64.405	75.961	87.517	99.073	110.629	122.186	
Log Odds:	-3.2871	0.5724	1.5897	2.5846	2.2363	4.2732	2.7471	2.4186	0.8500	3.6226	
PosDist: 	0.0305	0.1908	0.1679	0.1298	0.1450	0.1756	0.0763	0.0458	0.0076	0.0305	
NegDist: 	0.8173	0.1077	0.0343	0.0098	0.0155	0.0024	0.0049	0.0041	0.0033	0.0008	

PPIWeight.DiffToMax
Interval:	-136.646	-114.288	-91.931	-69.573	-47.215	-24.857	-2.5	19.858	42.216	64.574	86.931	
Log Odds:	0.8500	-1.5703	-2.1010	-1.3226	-0.6694	-0.7566	2.0855	4.4335	4.3158	3.8458	
PosDist: 	0.0076	0.0076	0.0153	0.0611	0.1374	0.1374	0.3282	0.2061	0.0611	0.0382	
NegDist: 	0.0033	0.0367	0.1248	0.2292	0.2684	0.2928	0.0408	0.0024	0.0008	0.0008	

RandomWalkProximity.Rank
Interval:	0	1	2	3	4	5	6	7	8	9	
Log Odds:	2.3698	1.8151	1.2808	0.7810	0.9370	1.0424	-0.4027	0.6559	0.5316	-1.8370	
PosDist: 	0.3053	0.1603	0.1145	0.0534	0.0687	0.0763	0.0153	0.0534	0.0305	0.1221	
NegDist: 	0.0285	0.0261	0.0318	0.0245	0.0269	0.0269	0.0228	0.0277	0.0179	0.7667	

RandomWalkProximity.Score
Interval:	0.001	0.018	0.035	0.051	0.068	0.084	0.101	0.118	0.134	0.151	0.167	
Log Odds:	-2.3677	0.5941	1.1637	1.5081	2.3233	2.9295	2.9295	1.2555	2.9295	2.2363	
PosDist: 	0.0687	0.2748	0.1985	0.1069	0.0916	0.0916	0.0763	0.0229	0.0458	0.0229	
NegDist: 	0.7333	0.1517	0.0620	0.0237	0.0090	0.0049	0.0041	0.0065	0.0024	0.0024	

SemanticSim.BP.Rank
Interval:	0	1	2	3	4	5	6	7	8	9	
Log Odds:	3.6534	2.4775	2.0738	1.9486	1.1377	1.8308	0.5781	0.2904	0.8012	-1.3463	
PosDist: 	0.2519	0.1069	0.1298	0.0687	0.0458	0.0763	0.0305	0.0229	0.0382	0.2290	
NegDist: 	0.0065	0.0090	0.0163	0.0098	0.0147	0.0122	0.0171	0.0171	0.0171	0.8801	

SemanticSim.BP.DiffToMax
Interval:	-2.999	-2.57	-2.141	-1.712	-1.283	-0.854	-0.425	0.004	0.432	0.861	1.29	
Log Odds:	-1.7710	-0.4027	-2.2004	-2.2963	-0.7392	-0.6202	1.0936	2.3905	4.0281	4.0281	
PosDist: 	0.0076	0.0076	0.0153	0.0229	0.1145	0.0763	0.5649	0.0534	0.0916	0.0458	
NegDist: 	0.0449	0.0114	0.1378	0.2276	0.2398	0.1419	0.1892	0.0049	0.0016	0.0008	

SemanticSim.MF.DiffToMax
Interval:	-2.999	-2.534	-2.07	-1.605	-1.141	-0.676	-0.212	0.253	0.718	1.182	1.647	
Log Odds:	-1.9147	-0.3477	-1.4060	-0.0119	0.2310	0.3492	0.5454	2.8425	2.9295	3.8458	
PosDist: 	0.0153	0.0305	0.0840	0.1298	0.2137	0.0763	0.2519	0.0840	0.0763	0.0382	
NegDist: 	0.1036	0.0432	0.3426	0.1313	0.1697	0.0538	0.1460	0.0049	0.0041	0.0008	

FOLD = 2
PPIWeight.Score
Interval:	6.624	19.285	31.945	44.605	57.265	69.926	82.586	95.246	107.906	120.567	133.227	
Log Odds:	-3.2877	0.6725	1.6291	2.1746	2.7548	2.8647	3.7328	1.1301	2.6342	2.9219	
PosDist: 	0.0303	0.2045	0.2121	0.1364	0.1667	0.1288	0.0682	0.0152	0.0227	0.0152	
NegDist: 	0.8116	0.1044	0.0416	0.0155	0.0106	0.0073	0.0016	0.0049	0.0016	0.0008	

PPIWeight.DiffToMax
Interval:	-136.308	-112.297	-88.285	-64.274	-40.262	-16.251	7.76	31.772	55.783	79.794	103.806	
Log Odds:	0.4370	-1.7966	-2.2543	-0.9963	-0.6212	0.1668	3.4525	5.2244	3.3273	1.5356	
PosDist: 	0.0076	0.0076	0.0152	0.0985	0.1591	0.2727	0.2576	0.1515	0.0227	0.0076	
NegDist: 	0.0049	0.0457	0.1444	0.2667	0.2961	0.2308	0.0082	0.0008	0.0008	0.0016	

RandomWalkProximity.Rank
Interval:	0	1	2	3	4	5	6	7	8	9	
Log Odds:	2.3465	1.9511	1.5356	0.9602	0.8116	1.0348	-0.1384	0.4941	0.4370	-1.8478	
PosDist: 	0.2727	0.1894	0.1136	0.0682	0.0606	0.0758	0.0227	0.0455	0.0303	0.1212	
NegDist: 	0.0261	0.0269	0.0245	0.0261	0.0269	0.0269	0.0261	0.0277	0.0196	0.7692	

RandomWalkProximity.Score
Interval:	0.001	0.021	0.041	0.061	0.081	0.101	0.121	0.141	0.161	0.181	0.2	
Log Odds:	-2.0733	0.8424	1.6327	2.0346	3.1450	2.8165	1.3124	2.9219	2.2287	1.1301	
PosDist: 	0.0985	0.3258	0.2045	0.1061	0.1136	0.0682	0.0303	0.0303	0.0152	0.0076	
NegDist: 	0.7830	0.1403	0.0400	0.0139	0.0049	0.0041	0.0082	0.0016	0.0016	0.0024	

SemanticSim.BP.Rank
Interval:	0	1	2	3	4	5	6	7	8	9	
Log Odds:	4.0479	2.2287	1.6822	2.2287	0.8424	1.7432	1.2842	0.2828	0.9478	-1.2696	
PosDist: 	0.2803	0.1061	0.0833	0.0758	0.0303	0.0606	0.0530	0.0227	0.0379	0.2500	
NegDist: 	0.0049	0.0114	0.0155	0.0082	0.0131	0.0106	0.0147	0.0171	0.0147	0.8899	

SemanticSim.BP.DiffToMax
Interval:	-2.999	-2.57	-2.141	-1.712	-1.283	-0.854	-0.425	0.004	0.432	0.861	1.29	
Log Odds:	-1.8317	-0.4103	-2.2256	-2.2256	-0.6271	-0.6672	1.0262	3.2403	4.5313	3.7328	
PosDist: 	0.0076	0.0076	0.0152	0.0227	0.1364	0.0758	0.5076	0.0833	0.0758	0.0682	
NegDist: 	0.0473	0.0114	0.1403	0.2104	0.2553	0.1476	0.1819	0.0033	0.0008	0.0016	

SemanticSim.MF.DiffToMax
Interval:	-2.999	-2.53	-2.062	-1.594	-1.125	-0.657	-0.188	0.28	0.748	1.217	1.685	
Log Odds:	-1.8573	-0.8158	-1.4231	-0.2107	0.2282	0.5240	0.5491	3.1042	3.5280	4.1746	
PosDist: 	0.0152	0.0227	0.0833	0.1136	0.2121	0.0758	0.2500	0.0909	0.0833	0.0530	
NegDist: 	0.0971	0.0514	0.3458	0.1403	0.1688	0.0449	0.1444	0.0041	0.0024	0.0008	

FOLD = 3
PPIWeight.Score
Interval:	6.624	19.285	31.945	44.605	57.265	69.926	82.586	95.246	107.906	120.567	133.227	
Log Odds:	-2.8933	0.6665	1.4279	2.6342	3.0497	2.9825	2.5164	1.5356	2.2287	3.3273	
PosDist: 	0.0455	0.1970	0.1667	0.1818	0.1894	0.1288	0.0303	0.0227	0.0152	0.0227	
NegDist: 	0.8206	0.1011	0.0400	0.0131	0.0090	0.0065	0.0024	0.0049	0.0016	0.0008	

PPIWeight.DiffToMax
Interval:	-136.646	-112.601	-88.556	-64.51	-40.465	-16.42	7.625	31.67	55.715	79.761	103.806	
Log Odds:	0.2828	-1.6833	-1.8876	-1.0794	-0.7216	0.1726	3.2403	5.3198	2.9219	2.2287	
PosDist: 	0.0076	0.0076	0.0227	0.0909	0.1364	0.2879	0.2500	0.1667	0.0152	0.0152	
NegDist: 	0.0057	0.0408	0.1501	0.2675	0.2806	0.2423	0.0098	0.0008	0.0008	0.0016	

RandomWalkProximity.Rank
Interval:	0	1	2	3	4	5	6	7	8	9	
Log Odds:	2.2547	1.8922	1.3814	1.0586	1.0586	0.4370	0.2477	0.8073	-0.0400	-1.9059	
PosDist: 	0.2955	0.1894	0.1136	0.0682	0.0682	0.0455	0.0303	0.0530	0.0227	0.1136	
NegDist: 	0.0310	0.0285	0.0285	0.0237	0.0237	0.0294	0.0237	0.0237	0.0237	0.7643	

RandomWalkProximity.Score
Interval:	0.002	0.022	0.041	0.061	0.081	0.101	0.121	0.141	0.161	0.181	0.2	
Log Odds:	-2.1439	0.7038	1.5684	2.0464	3.7869	2.2287	1.3814	2.5164	2.2287	1.1301	
PosDist: 	0.0909	0.2803	0.2348	0.1136	0.1439	0.0530	0.0227	0.0303	0.0227	0.0076	
NegDist: 	0.7757	0.1387	0.0489	0.0147	0.0033	0.0057	0.0057	0.0024	0.0024	0.0024	

SemanticSim.BP.Rank
Interval:	0	1	2	3	4	5	6	7	8	9	
Log Odds:	3.5280	2.4699	1.7824	2.4110	1.1991	1.8720	1.1789	0.5705	0.6601	-1.3906	
PosDist: 	0.2500	0.1061	0.1212	0.0909	0.0379	0.0530	0.0530	0.0303	0.0379	0.2197	
NegDist: 	0.0073	0.0090	0.0204	0.0082	0.0114	0.0082	0.0163	0.0171	0.0196	0.8825	

SemanticSim.BP.DiffToMax
Interval:	-2.999	-2.575	-2.152	-1.729	-1.305	-0.882	-0.458	-0.035	0.389	0.812	1.235	
Log Odds:	-1.8317	-0.2562	-2.1407	-2.7058	-0.9389	-0.4103	-0.3616	1.5291	3.7328	3.6150	
PosDist: 	0.0076	0.0076	0.0152	0.0152	0.0909	0.1061	0.0455	0.5833	0.0682	0.0606	
NegDist: 	0.0473	0.0098	0.1289	0.2268	0.2325	0.1599	0.0653	0.1264	0.0016	0.0016	

SemanticSim.MF.DiffToMax
Interval:	-2.999	-2.53	-2.062	-1.594	-1.125	-0.657	-0.188	0.28	0.748	1.217	1.685	
Log Odds:	-1.9981	-0.8158	-2.0198	-0.2689	0.3846	0.4219	0.6691	2.9219	3.4327	4.4259	
PosDist: 	0.0152	0.0227	0.0455	0.0985	0.2348	0.0833	0.2803	0.0758	0.0758	0.0682	
NegDist: 	0.1117	0.0514	0.3426	0.1289	0.1599	0.0546	0.1436	0.0041	0.0024	0.0008	

FOLD = 4
PPIWeight.Score
Interval:	6.624	19.285	31.945	44.605	57.265	69.926	82.586	95.246	107.906	120.567	133.227	
Log Odds:	-3.0606	0.6417	1.6070	2.2859	2.7993	2.7395	3.0760	1.9410	2.2287	3.3273	
PosDist: 	0.0379	0.2045	0.2197	0.1364	0.1742	0.1136	0.0530	0.0227	0.0152	0.0227	
NegDist: 	0.8083	0.1077	0.0440	0.0139	0.0106	0.0073	0.0024	0.0033	0.0016	0.0008	

PPIWeight.DiffToMax
Interval:	-136.646	-112.601	-88.556	-64.51	-40.465	-16.42	7.625	31.67	55.715	79.761	103.806	
Log Odds:	0.4370	-1.7603	-1.9250	-1.2433	-0.4824	0.0250	3.5897	5.0013	3.6150	2.2287	
PosDist: 	0.0076	0.0076	0.0227	0.0758	0.1667	0.2576	0.2955	0.1212	0.0303	0.0152	
NegDist: 	0.0049	0.0440	0.1558	0.2626	0.2700	0.2512	0.0082	0.0008	0.0008	0.0016	

RandomWalkProximity.Rank
Interval:	0	1	2	3	4	5	6	7	8	9	
Log Odds:	2.3829	1.8367	1.4710	0.7818	0.9602	0.6193	0.2138	0.4651	0.1493	-2.1173	
PosDist: 	0.3182	0.1894	0.1136	0.0606	0.0682	0.0606	0.0303	0.0455	0.0227	0.0909	
NegDist: 	0.0294	0.0302	0.0261	0.0277	0.0261	0.0326	0.0245	0.0285	0.0196	0.7553	

RandomWalkProximity.Score
Interval:	0.001	0.021	0.041	0.061	0.081	0.101	0.121	0.141	0.161	0.181	0.2	
Log Odds:	-2.1323	0.6993	1.4264	2.2287	2.9909	2.7395	1.5356	2.5164	2.2287	1.1301	
PosDist: 	0.0909	0.2955	0.1970	0.1364	0.1136	0.0758	0.0303	0.0303	0.0227	0.0076	
NegDist: 	0.7667	0.1468	0.0473	0.0147	0.0057	0.0049	0.0065	0.0024	0.0024	0.0024	

SemanticSim.BP.Rank
Interval:	0	1	2	3	4	5	6	7	8	9	
Log Odds:	3.7328	2.1546	1.7824	2.3240	1.1991	1.7587	1.0760	0.2363	0.9759	-1.4951	
PosDist: 	0.2727	0.0985	0.1212	0.0833	0.0379	0.0758	0.0455	0.0227	0.0455	0.1970	
NegDist: 	0.0065	0.0114	0.0204	0.0082	0.0114	0.0131	0.0155	0.0179	0.0171	0.8785	

SemanticSim.BP.DiffToMax
Interval:	-2.999	-2.57	-2.141	-1.712	-1.283	-0.854	-0.425	0.004	0.432	0.861	1.29	
Log Odds:	-1.8143	-0.3362	-2.9418	-2.6691	-0.7502	-0.5382	0.9929	3.2403	4.0205	3.8381	
PosDist: 	0.0076	0.0076	0.0076	0.0152	0.1136	0.0833	0.5152	0.0833	0.0909	0.0758	
NegDist: 	0.0465	0.0106	0.1436	0.2186	0.2406	0.1427	0.1909	0.0033	0.0016	0.0016	

SemanticSim.MF.DiffToMax
Interval:	-2.999	-2.53	-2.062	-1.594	-1.125	-0.657	-0.188	0.28	0.748	1.217	1.685	
Log Odds:	-1.9609	-0.7331	-1.4017	-0.3062	0.1746	0.4522	0.5811	2.9219	3.6150	4.1746	
PosDist: 	0.0152	0.0227	0.0833	0.0985	0.1894	0.0833	0.2727	0.0909	0.0909	0.0530	
NegDist: 	0.1077	0.0473	0.3385	0.1338	0.1591	0.0530	0.1525	0.0049	0.0024	0.0008	
